# Supplementary material for: Combining molecular evolution and environmental genomics to unravel adaptive processes of MHC class IIB diversity in European minnows (Phoxinus phoxinus)
Source: Ecol Evol. 2013 Jun 28;3(8):2568–85. doi: 10.1002/ece3.650 (PMC3930049; doi:10.1002/ece3.650)
Supplement: Supplementary file 3 — Table S1. List of primers used to (A) characterize MHC Class II B in Phoxinus phoxinus; (B) amplify bacterial 16S rDNA and genotype MHC Class II B in P. phoxinus. [file ece30003-2568-SD3.xls]

## Sheet: Feuil1
Primer	Sequence (5'-3')	Localization	Reference
FishEx12F-bis	TGCTGTCTGCATTTACTGGA	DAB1/3, end exon 1	Present study
FishC12S-F	GTGGGGRRGTWTGTDGGRTACACT	DAB1/3, mid exon 2	Ottova et al., 2005
MHCPhoxE2F	CTGTGGTTGATGTGAAATCATC	DAB1, end intron 1	Present study
MHCPhoxE2L2F	ACTGAAGATCTAACACTCTG	DAB3, end intron1	Present study
FishC12S-R	AGTGTAYCCHACAWACYYCCCCAC	DAB1/3, mid exon 2	Ottova et al., 2005
MHCPhoxE2R	TCASAATMTTGTGCTGCTTAC	DAB1, beginning intron 2	Present study
MHCPhoxE2L2bisR	CCAGTGGAYACACATGTTAGA	DAB3, beginning intron 2	Present study
FishC12R	GAGTGRATCTGRTAGTACC	DAB1/3, mid exon 3	Ottova et al., 2005
454 sequencing
Forward 454 primer	CGTATCGCCTCCCTCGCGCCATCAG		Roche
Reverse 454 primer	CTATGCGCCTTGCCAGCCCGCTCAG		Roche
Bacterie forward	CCTACGGGAGGCAGCAGT		Nadkarni et al. (2002)
Bact reverse	CTACCAGGGTATCTAATC		Egli et al., 2001
MHCPhoxE2F	CTGTGGTTGATGTGAAATCATC		present study
MHCPhoxE2R	TCASAATMTTGTGCTGCTTAC		present study
MHCPhoxE2L2F	ACTGAAGATCTAACACTCTG		present study
MHCPhoxE2L2bisR	CCAGTGGAYACACATGTTAGA		present study
tag Broye	ACACA
tag Icogne	TAGTC
tag Ilsee	AGAGC
tag Leman	TATAG
tag Lioson	TCGCT
tag Louché	GTACT
tag Orbes	TGACG
tag Tanay	GCGTA
tag Vaux	GATCA
Construction: 454 primer+ tag + specific primer
