# Supplementary material for: Combining molecular evolution and environmental genomics to unravel adaptive processes of MHC class IIB diversity in European minnows (Phoxinus phoxinus)
Source: Ecol Evol. 2013 Jun 28;3(8):2568–85. doi: 10.1002/ece3.650 (PMC3930049; doi:10.1002/ece3.650)
Supplement: Supplementary file 4 [file ece30003-2568-SD4.txt]

a>cDNAv5R, 321 bases, 
TGGTGGGGAAGTATGTAGGATACACTGAGTTAGGAGTGAAGTATTCAGAGAACTTCAACAAAAATCAGGCACTTCTGGAGCAGAAGAAAGCTCAGGTGGACACATTCTGCAGACATAATGCTCAGATTGTGGACTCATCTGTCCGTGATAAAGCAGTAAAACCCAAGGTTACACTCAGTTCAGTGAAGCAGGCTGAAGGCAGACATCCAGCTGGTTGATGTGCAGTGCGTATGAATTccaccctaagattttgggggattgtggtagtcccctcctcccccaattaagccttcttctagacgcatagacgcgtagaaaggg
