# Supplementary material for: Combining molecular evolution and environmental genomics to unravel adaptive processes of MHC class IIB diversity in European minnows (Phoxinus phoxinus)
Source: Ecol Evol. 2013 Jun 28;3(8):2568–85. doi: 10.1002/ece3.650 (PMC3930049; doi:10.1002/ece3.650)
Supplement: Supplementary file 5 [file ece30003-2568-SD5.txt]

>seq1 [organism=Phoxinus phoxinus]  partial MHCIIB Exon2 DAB1*1
GCTAATGGATACTACCATTCTATGTGGAGTAAATGCATCTGGAGCGCCCATGATCTCAGTGACGCCGTGTTCGTTGATAACTATATCTTCAATAAAGATTTGGTTGTACAGTTCAACAGCACTGTGGGGGAGTATGTGGGGTACACTGAACTTGGAGTAAGCAAT
>seq2 [organism=Phoxinus phoxinus]  partial MHCIIB Exon2 DAB1*10 
GCTAATGGATACTACTATTCTGCGTGGAGGAAATGCATCTGGAGCGCCCATGATCTCAGTGACATCGTGTTCGTTGATAACTATATCTTCAATAAAGATGTGTACTTACAGTTCAACAGCACTGTGGGGGAGTTTGTGGGGTACACTGCACATGGAGTATATAAT
>seq3 [organism=Phoxinus phoxinus]  partial MHCIIB Exon2 DAB1*11 
GCTAATGGATACTACTATTCTCGGTGGGCTAAATGCTTCCACAGCTCCCATGATTTCAGTGACATGGTGTTCATTGATAACCTTATCTTCAATAAAGATGTGTACATACAGTTCAACAGCACTGTGGGGGAGTTTGTGGGGTACACTGCACATGGAGTATATAAT
>seq4 [organism=Phoxinus phoxinus]  partial MHCIIB Exon2 DAB1*12 
GCTAACGGATACTACAATTCTCGGTGGGCTAAATGCATCTGGAGCGCCCATGATCTCAGTGACATCGTGTTCGTTGATAACTATATCTTCAATAAAGATGTGTACATACAGTTCAACAGCACTGTGGGGGAGTTTGTGGGGTACACTGCACATGGAGTATATAAT
>seq5 [organism=Phoxinus phoxinus]  partial MHCIIB Exon2 DAB1*13 
GCTAATGGATACTACTTTTCTCGGTGGGCTAAATGCATCCACAGCTCCCATGATTTCAGTGACATGGTGTTCGTTGATAACTATATCTTCAATAAAGATGTGTTCATACAGTTCAACAGTACTGTGGGGAAGTATGTGGGGTACACTGAACTTGGAGTACATAAT
>seq6 [organism=Phoxinus phoxinus]  partial MHCIIB Exon2 DAB1*14 
GCTAATGGATACTACTATTCTCGGTGGACTAAATGCATCCACAGCTCCCATGATTTCAGTGACATGGTGTACATTGATAACTATATCTTCAATAAAGATGTGTTAATACAGTTCAACAGCACTGTGGGGGAGTATGTGGGGTACACTGAACTTGGAGTATATAAT
>seq7 [organism=Phoxinus phoxinus]  partial MHCIIB Exon2 DAB1*15 
GCTAATGGATACTACTATTCTCGGTGGAGTAAATGCATCTGGAGCGCCCATGATCTCAGTGACATGGTGTACATTGATAACTATATCTTCAATAAAGATGTGTTCATACAGTTCAACAGCACTGTGGGGCATTATGTGGGGTACACTGAACATGGAGTTTATAAT
>seq8 [organism=Phoxinus phoxinus]  partial MHCIIB Exon2 DAB1*16 
GCTAATGGATACTACTATTCTCGGTGGAGTAAATGCATCTGGAGCGCCCATGATCTCAGTGACATGGTGTACATTGATAACTATATCTTCAATAAAGATGTGTACGTACAGTTCAACAGCACTGTGGGGGAGTATGTGGGGTACACTGCATATGGAGTATATAAT
>seq9 [organism=Phoxinus phoxinus]  partial MHCIIB Exon2 DAB1*17 
GCTAATGGACACTACTATTCTCGGTGGAGTAAATGCATCTGGAGCGCCCATGATCTCAGTGACATGGTGTACATTGATAACTATATCTTCAATAAAGATGTGTACGTACAGTTCAACAGCACTGTGGGGGAGTATGTGGGGTACACTGCATATGGAGTATATAAT
>seq10 [organism=Phoxinus phoxinus]  partial MHCIIB Exon2 DAB1*18  
GCTAATGGATACTACTATTCTGTGTGGATGAAATGCATCTGGAGCGCCCATGATCTCAGTGACATGGTGTTAATTGATAACTATATCTTCAATAAAGATGTGTACGTACAGTTCAACAGCACTGTGGGGGAGTATGTGGGGTACACTGCACATGGAGTATATAAT
>seq11 [organism=Phoxinus phoxinus]  partial MHCIIB Exon2 DAB1*19 
GCTAATGGATACTACTATTCTGGGTGGATGAAATGCATCTGGAGCGCCCATGATCTCAGTGACATGGTGCTCATTGATAACTACATCTTCAATAAAGATGTGTACATACAGTTCAACAGCACTGTGGGGGAGTATGTGGGGTACACTGCACATGGAGTATATAAT
>seq12 [organism=Phoxinus phoxinus]  partial MHCIIB Exon2 DAB1*2  
GCTAACGGATACTACAATTCTGTGTGGAGTAAATGCATCTGGAGCTCCCATGATCTCAGTGACATGGTGTACATTCGTAACTATATCTTCAATAAAGATTTGGTTGTACAGTTCAACAGCACTGTGGGGGAGTATGTGGGGTACACTGAACTTGGAGTAAGCAGT
>seq13 [organism=Phoxinus phoxinus]  partial MHCIIB Exon2 DAB1*3 
GCTAATGGATACTACAATTCTCGGTGGGCTAAATGCATCCACAGCTCCCATGATTTCAGTGACATGGTGTTCGTTGATAACTATATCTTCAATAAAGATGTGGTTGTACAGTTCAACAGCACTGTGGGGGAGTTTGTGGGGTACACTGAACTTGGAGTAAGCAGT
>seq14 [organism=Phoxinus phoxinus]  partial MHCIIB Exon2 DAB1*4  
GCTAATGGATACTACAATTCTCGGTGGGCTAAATGCATCCACAGCTCCCATGATTTCAGTGACATGGTGTTCGTTGATAACTATATCTTCAATAAAGATGTGGTTGTACAGTTCAACAGCACTGTGGGGGAGTTTTGGGGGTACACTGAACTTGGAGTAAGCAGT
>seq15 [organism=Phoxinus phoxinus]  partial MHCIIB Exon2 DAB1*5	
GCTAATGGATACTACTATTCTCGGTGGATTAAATGCATCTGGAGCGCCCATGATCTCAGTGACGCGGTGTTCGTTGATAACTTAATCTTCAATAAAGATGTGTTCATACAGTTCAACAGCACTGTAGGGGAGTATGTGGGGTACACTGCACATGGAGTATATAAT
>seq16 [organism=Phoxinus phoxinus]  partial MHCIIB Exon2 DAB1*6 
GCTAACGGATACTACTATTCTGGGTGGGGTAAATGCATCTGGAGCGCCCATGATCTCAGTGACATGGTGTTCATTCGTAACTATATCTTCAATAAAGATGTGTTCATACAGTTCAACAGCACTGTGGGGCATTATGTGGGGTACACTGAACTTGGAGTACATAAT
>seq17 [organism=Phoxinus phoxinus]  partial MHCIIB Exon2 DAB1*7 
GCTAACGGATACTACTATTCTGGGTGGGGTAAATGCATCTGGAGCGCCCATGATCTCAGTGACATGGTGTTCATTCGTAACTATATCTTCAATAAAGATGTGTTCATACAGTTCAACAGTACTGTGGGGAAGTATGTGGGGTACACTGAACTTGGAGTACATAAT
>seq18 [organism=Phoxinus phoxinus]  partial MHCIIB Exon2 DAB1*8 
GCTAATGGATACTACTTTTCTGCGTGGAGGAAATGCATCTGGAGCGCCCATGATCTCAGTGACATCGTGTTCGTTGATAACTATATCTTCAATAAAGATGTGTTCTTACAGTTCAACAGTACTGTGGGGAAGTATGTGGGGTACACTGAACTTGGAGTACATAAT
>seq19 [organism=Phoxinus phoxinus]  partial MHCIIB Exon2 DAB1*9 
GCTAATGGATACTACTATTCTGTGTGGAGGAAATGCATCTGGAGCTCCCATGATCTCAGTGACATAGTGTTCGTTGATAACTATATCTTCAATAAAGATGTGTACATACAGTTCAACAGCACTGTGGGGGAGTTTGTGGGGTACACTGCACATGGAGTATATAAT
>seq20 [organism=Phoxinus phoxinus]  partial MHCIIB Exon2 DAB3*1      
GCTGATGGATATTATGAATACACGATGAATGAATGCGTCTACAGCACCAGTGATTACAGTGATATGGTGTTGCTTGTGTCATTCTCCTTCAATAAAGTTGTGGATGTACAGTTCAACAGCACTGTGGGGAAGTTTGTGGGGTACACTAAGGAAGGAGTGAAGTATGCAGAGAAC 
>seq21 [organism=Phoxinus phoxinus]  partial MHCIIB Exon2 DAB3*10    
GCTGATGGATATTATGAATACATGATGACTGAATGCGTCTACAGCACCAGTGATTACAGTGATATGGTGTTTCTTCAGTCATATGCCTTCAATAAAGTTGTATATGAACAGTACAACAGCACTGTGGGGAAGTTTGTGGGGTTCACTGAGGTAGGAGTGAAGTATTCAGAGAAC 
>seq22 [organism=Phoxinus phoxinus]  partial MHCIIB Exon2 DAB3*11   
GCTGATGGATATTATGAATACATGATGAGTGAATGCATCTACAGCACCAGTGATTACAGTGATATGGTGTATCTTCAGTCATATGCCTTCAATAAAGTTGTAAATGAACAGTACAACAGCACTGTGGGGAAGTTTGTGGGGTTCACTGAGTTAGGTGTGAAGTATTCAGAGAAC 
>seq23 [organism=Phoxinus phoxinus]  partial MHCIIB Exon2 DAB3*12   
GCTGATGGATATTATGAATACATGATGAGTGAATGCATCTACAGCACCAGTGATTACAGTGATATGGTGTATCTTCAGTCATATGCCTTCAATAAAGTTGTAAATGAACAGTACAACAGCACTGTGGGGAAGTTTGTGGGGTTCACTGAGTTAGGAGTGAAGTATTCAGAGAAC 
>seq24 [organism=Phoxinus phoxinus] partial MHCIIB Exon2 DAB3*13   
GCTGATGGATATTATGAATACATGACGCATGAATGCGTCTACAGCACCAGTGATTACAGTGATATGGTGTATCTTAACTCATATTCCTTCAATAAAGTTGTATATGAACAGTACAACAGCACTGTGGGAAAGTATGTGGGGTTCACTGAGTTAGGAGTGAAGTATGCAGAGAAC 
>seq25 [organism=Phoxinus phoxinus] partial MHCIIB Exon2 DAB3*14  
GCTGATGGATATTATGAATACACGATGAATGAATGCGTCTACAGCACCAGTGATTTCAGTGATATGGTGCTTCTTGTGTCATTGTCCTTCAATAAAGTTGTATATGAACAGTACAACAGCACTGTGGGGAAGTTTGTGGGGTTCACTGAGTTAGGAGTGAAGTATTCAGAGAAC 
>seq26 [organism=Phoxinus phoxinus] partial MHCIIB Exon2 DAB3*15  
GCTGATGGATATTATGAATACACGATGAATGAATGCGTCTACAGCACCAGTGATTACAGTGATATGGTGCTTCTTGTGTCATTGTCCTTCAATAAAGTTGTATATGAACAGTACAACAGCACTGTGGGGAAGTTTGTGGGGTTCACTGAGTTAGGAGTGAAGTATGCAGAGAAC 
>seq27 [organism=Phoxinus phoxinus] partial MHCIIB Exon2 DAB3*16   
GCTGATGGATATTATGAATACACGATGAGTGAATGCGTCTACAGCACCAGTGATTACAGTGATATGGTGTATCTTGTGTCATTGTCCTTCAATAAAGTTGTATATGAACAGTTCAACAGCACTGTGGGGAAGTTTGTGGGGTTCACTGAGTTAGGAGTGAAGTATTCAGAGAAC 
>seq28 [organism=Phoxinus phoxinus] partial MHCIIB Exon2 DAB3*17   
GCTGATGGATATTATGAATACAGGATGGATGAATGCGTCTACAGCACCAGTGATTACAGTGATATGGTGTTTCTTGTGTCATTGTCCTTCAATAAAGTTGTATATGAACAGTTCAACAGCACTGTGGGGAAGTTTGTGGGGTTCACTGAGTTAGGAGTGAAGTATTCAGAGAAC 
>seq29 [organism=Phoxinus phoxinus] partial MHCIIB Exon2 DAB3*18   
GCTGATGGATATTATCAATACATGACGTTTGAATGCGTCTACAGCACCAGTGATTACAGTGATATGGTGTTTCTTAACTCATATTCCTTCAATAAAGTTGTGGATGTACAGTTTAACAGCACTGTGGGGAAGTTTGTGGGGTACACTGAGGAAGGAGTGAAGTATGCAGAGAAC 
>seq30 [organism=Phoxinus phoxinus] partial MHCIIB Exon2 DAB3*19  
GCTGATGGATATTATGAATACATGACGAATGAATGCGTCTACAGCACCAGTGATTACAGTGATATGGTGTATCTTAACTCATATTCCTTCAATAAAGTTGTGGATGTACAGTTCAACAGCACTGTGGGAAAGTATGTGGGGTACACTGAGGAAGGAGTGAAGTATGCAGAGAAC 
>seq31 [organism=Phoxinus phoxinus] partial MHCIIB Exon2 DAB3*2   
GCTGATGGATATTATGAATACAGGATGGATGAATGTGTCTACAGCACCAGTGATTACAGTGATATGGTGTTTCTTGTGTCAATGTCCTTCAATAAAGTTGTGGATGTACAGTTCAACAGCACAGTGGGGAAGTTTGTGGGGTACACTAAGGAAGGAGTGAAGTATGCAGAGGAC 
>seq32 [organism=Phoxinus phoxinus] partial MHCIIB Exon2 DAB3*20  
GCTGATGGATATTATCAATACATAACGAATGAATGCGTCTACAGCACCAGTGATTACAGTGATATGGTGTTTCTTAACTCATATTCCTTCAATAAAGTTGTGGATTTACAGTTCAACAGCACTGTGGGAAAGTATGTGGGGTACACTGAGGAAGGAGTGAAGTATGCAGTGAAC 
>seq33 [organism=Phoxinus phoxinus] partial MHCIIB Exon2 DAB3*21  
GCTGATGGATATTATCAATACATAACGAATGAATGCGTCTACAGCACCAGTGATTACAGTGATATGGTGTTTCTTAACTCATATTCCTTCAATAAAGTTGTGGATTTACAGTTCAACAGCACTGTGGGAAAGTATGTGGGGTACACTGGAGAAGGAGTGAAGTATGCAGTGAAC 
>seq34 [organism=Phoxinus phoxinus] partial MHCIIB Exon2 DAB3*22  
GCGGATGGATATTATCAATACATAACGAATGAATGCGTCTACAGCACCAGTGATTACAGTGATATGGTGTTTCTTAACTCATATTCCTTCAATAAAGTTGTGGATGTACAGTTCAACAGCACTGTGGGAAAGTATGTGGGGTACACTGAGGAAGGAGTGAAGTATGCAGAGAAC 
>seq35 [organism=Phoxinus phoxinus] partial MHCIIB Exon2 DAB3*23  
GCGGATGGATATTATCAATACATAACGAATGAATGCGTCTACAGCACCAGTGATTACAGTGATATGGTGTTTCTCAACTCATATTCCTTCAATAAAGTTGTGGATGTACAGTTCAACAGCACTGTGGGAAAGTATGTGGGGTACACTGAGGAAGGAGTGAAGTATGCAGAGAAC 
>seq36 [organism=Phoxinus phoxinus] partial MHCIIB Exon2 DAB3*24  
GCGGATGGATATTATCAATACATAACGAATGAATGCGTCTACAGCACCAGTGATTACAGTGATATGGTGTTTCTTAACTCATATTCCTTCAATAAAGTTGTGGATGTACAGTTCAACAGCACTGTGGGAAAGTATGTGGGGTACACTGGAGAAGGAGTGAAGTATGCAGAGAAC 
>seq37 [organism=Phoxinus phoxinus] partial MHCIIB Exon2 DAB3*25  
GCTGATGGATATTATGAATACTCGACGAATGAATGCGTCTACAGCACCAGTGATTACAGTGATATGGTGTTTCTTAACTCATATTCCTTCAATAAAGTTGTGGATGTACAGTTCAACAGCACTGTGGGAAAGTATGTGGGGTACACTGAGGAAGGAGTGAAGTATGCAGAGAAC 
>seq38 [organism=Phoxinus phoxinus] partial MHCIIB Exon2 DAB3*26  
GCTGATGGATATTATGAATACTCGACGAATGAATGCGTCTACAGCACCAGTGATTACAGTGATATGGTGTTTCTTAACTCATATTCCTTCAATAAAGTTGTGGATGTACAGTTCAACAGCACTGTGGGAAAGTATGTGGGGTACACTGGAGAAGGAGTGAAGTATGCAGAGAAC 
>seq39 [organism=Phoxinus phoxinus] partial MHCIIB Exon2 DAB3*27  
GCTGATGGATATTATGAATACATGACGCATGAATGCGTCTACAGCACCAGTGATTACAGTGATATGGTGTTTCTTGAGTCATTTTCCTTCGATAAAGTTGTGGATGTACAGTTCAACAGCACTGTGGGAAAGTATGTGGGGTACACTGAGGAAGGAGTGAAGCATGCAGAGAAC 
>seq40 [organism=Phoxinus phoxinus] partial MHCIIB Exon2 DAB3*28   
GCTGATGGATATTATGAATACATGACGCATGAATGCGTCTACAGCACCAGTGATTACAGTGATATGGTGTTTCTTGAGTCATTTTCCTTCGATAAAGTTGTGGATGTACAGTTCAACAGCACTGTGGGAAAGTATGTGGGGTACACTGGAGAAGGAGTGAAGCATGCAGAGAAC 
>seq41 [organism=Phoxinus phoxinus] partial MHCIIB Exon2 DAB3*29  
GCTGATGGATATTATCAATACATAACGAATGAATGCGTCTACAGCACCAGTGATTACAGTGATATGGTGTTTCTTCTGTCATATTCCTTCGATAAAGTTGTGGATGTACAGTTCAACAGCACTGTGGGAAAGTTTGTGGGGTACACTGAGGAAGGAGTGAAGCATGCAGAGAAC 
>seq42 [organism=Phoxinus phoxinus] partial MHCIIB Exon2 DAB3*3   
GCTGATGGATATTATGAATACAGGATGGATGAATGTGTCTACAGCACCAGTGATTACAGTGATATGGTGTATCTTTCGTCACTCTCCTTCAATAAAGTTGTGGAACTACAGTTCAACAGCACTCTGGGGAAGTTTGTGGGGATCACCGAGGATGGAGTGAGGCAGGCAGAGAGG 
>seq43 [organism=Phoxinus phoxinus] partial MHCIIB Exon2 DAB3*30  
GCTGATGGATATTATGAATACACGACGAGTGAATGCTTCTACAGCACCAGTGATTACAGTGATATGGTGCTTCTTCAGTCATATTCCTTCAATAAAGTTGTGGATGTACAGTTCAACAGCACTGTGGGGAAGTTTGTGGGGTACACTGAGGAAGGAGTGAAGTATGCAGAGAAC 
>seq44 [organism=Phoxinus phoxinus] partial MHCIIB Exon2 DAB3*4   
GCTGATGGATATTATGAATACAGGATGGATGAATGTGTCTACAGCACCAGTGATTACAGTGATATGGTGTATCTTGTGTCATTCTCCTTCAATAAAGTTGTGGAACTACAGTTCAACAGCACTCTGGGGAAGTTTGTGGGGATCACCGAGGATGGAGTGAGGCAGGCAGAGAGG 
>seq45 [organism=Phoxinus phoxinus] partial MHCIIB Exon2 DAB3*5   
GCTGATGGATATTATGAATACAGGATGTCTGAATGCGTCTACAGCACCAGTGATTACAGTGATATGGTGTATCTTACATCACTCTCCTTCAATAAAGTTGTGGAACTACAGTTCAACAGCACAGTGGGGAAGTTTGTGGGGATCACCGAGGATGGAGTGAGGCAGGCAGAGAGG 
>seq46 [organism=Phoxinus phoxinus] partial MHCIIB Exon2 DAB3*6  
GCTGATGGATATTATGAATACAGGATGTCTGAATGCGTCTACAGCACCAGTGATTACAGTGATATGGTGTATCTTACATCACTCTCCTTCAATAAAGTTGTGGAACTACAGTTCAACAGCACAGTGGGGAAGTTTGTGGGGATCACTGAGGATGGAGTGAAGCAGGCAGAGAGG 
>seq47 [organism=Phoxinus phoxinus] partial MHCIIB Exon2 DAB3*7  
GCTGATGGATATTATCAATGCCAGATGTCTGAATGTGTCTACAGCACCAGTGATTACAGTGATATGGTGCTTCTTATGTCATGGTCCTTCAATAAAGGTTTGGATGTACAGTTCAACAGCACTGTGGGGAAGTATGTGGGGTACACTAAGGAAGGAGTGGAGCAGGCAGAGAAC 
>seq48 [organism=Phoxinus phoxinus] partial MHCIIB Exon2 DAB3*8  
GCTGATGGATATTATCAATGCCAGATGTATGAATGCGTCTACAGCACCGGTGATTACAGTGATATGGTGCTTCTTGCGTCATGGTCCTTCAATAAAGGTCTGTTTGTAGAGTTCAACAGCACAGTGGGGAAGTTTGAGGGGTTCACTAAGGAAGGAGTGAAGCAGGCAGAGAAC 
>seq49 [organism=Phoxinus phoxinus] partial MHCIIB Exon2 DAB3*9  
GCTGATGGATATTATGAATACATGATGACTGAATGCGTCTACAGCACCAGTGATTACAGTGATATGGTGTTTCTTCAGTCATATGCCTTCAATAAAGTTGTATATGAACAGTACAACAGCACTGTGGGGAAGTTTGTGGGGTTCACTGAGTTAGGAGTGAAGTATTCAGAGAAC 
