# Supplementary material for: Combining molecular evolution and environmental genomics to unravel adaptive processes of MHC class IIB diversity in European minnows (Phoxinus phoxinus)
Source: Ecol Evol. 2013 Jun 28;3(8):2568–85. doi: 10.1002/ece3.650 (PMC3930049; doi:10.1002/ece3.650)
Supplement: Supplementary file 6 [file ece30003-2568-SD6.txt]

>B-GKGDH0A14ISDY4 length=323 xy=3486_2862 region=14 run=R_2010_07_12_17_28_38_
gaggcgattgacggtacgtcgtatgaataagacaccggccgtaactaccgtgccagcagccgcggtaagtacgagggtgg
caagcgttgtccggagttattgggtttaaagggttggcggcaggnggttnttaagtcagtggtgaaagacggtcgctcaa
cgattgcagtgccattgaaactggtagacttgagtaaagtagaggtgggcggaattgatagtgtagcggtgaaatgcata
gatattatcaagaactccaattgcgtaggcagctcacttggcttttactgacactcatgcacgaaagtgtgggtatcaaa
cag
>B-GKGDH0A14IVTNC length=291 xy=3525_3398 region=14 run=R_2010_07_12_17_28_38_
gaggaatattggtcaatgggcgcaagcctgaaccagccatgccgcgtgcaggaagacggtcctatggattgtaaactgct
tttatacaggaagaaaccctcccacgtgtgggagattgacggtactgtaggaataaggatcggctaactccgtgccagca
gccgcggtaatacggaggatccaagcgttatccggaatcagtttggggtttaaagggtccgtaggcggttcttataagtc
agtggtagaaatcccatcgctacaacgtagtggaactcgaccattgaatac
>B-GKGDH0A14IQGWH length=370 xy=3464_3455 region=14 run=R_2010_07_12_17_28_38_
ggtccgtactggatgtaaactagctttattactaggaggaaacaaccnctacgtgtagagacttnacggtactgtatgaa
taaagcatcggcgtaactccgtgccagcagccgcggtaatacggaggatgcaagcgttatccggaatcatgggtttaaag
ggtccgtaggcggccaaataagtcagnggtgaaagcccatcgctcaacgatggaacggccattgatactgtttggcttga
attattaggaagtaactagaatatgtagtgtagcggtgaaatgcttagagattacatggaataccaattgcgaaggcagg
ttactactaatggaatgacgctgatggacgaaagcgtgggtagcgaacag
>B-GKGDH0A14IRGPR length=354 xy=3476_0717 region=14 run=R_2010_07_12_17_28_38_
ggggaatttttggacaatggacgcaagtctgatccagccattccgcgtgcaggatgaaggccctcgggttgtaaactgct
tttgtacggaacgaaaaggtctctcttaatacgaggggctcatgacggtaccgtaagaataagcaccggctaactacgtg
ccagcagccgcggtaatacgtagggtgcaagcgttaatcggaattacgtgggacgtaaagcgtgcgcgaggtcggttata
taagacagatgtagaaacgtccccgggctacaaccgtgggaactgctatttgtgactgtatgctagaggtacggtaggag
gggatggtaagtccgngtgtagcgtagtagaagt
>Ic-GKGDH0A14IM9P9 length=400 xy=3428_1647 region=14 run=R_2010_07_12_17_28_38_
cgccgnggcaggagaaagacatctatggttggtggttaaacgaagacgttttgttacgggtaaggaaacgaactcctacc
gtcgtaggaggcttgacggtaccggtaacgaataaggaatcggcgtaactaccgtgccagcagccgcggtaatacgagga
tccaagcgtatccggaatcattggtttaaagggtccgtaggcggttaataagtcagtggtgaaatctggtcgcttaacga
tcaaacggccattgatactgttagacttgaattattgtgaagtaactagaatatgtagtgtagcggtgaaatgcttagat
attacatggaataccaattgcgaaggcaggttactaacaatatattgacgctgatggacgaaagcgtggggagcaaacag
>B-GKGDH0A14IV0ZA length=367 xy=3528_0612 region=14 run=R_2010_07_12_17_28_38_
ggggaattttggacaatggacgaaagtctgatccagccattccgcgtgcaggatgaaggccctcgggttgtaaactgctt
ttgtacggaacgaaaaggtctctattaatactagggctcatgacggtaccgtaagaataagcaccggctaactacgtgcc
agcagccgcggtaatacgtagggtgcaagcgttaatcggaattactgggcgtaaagcgtgcgcaggcggttatataagac
agatgtgaaacgtccccgggctcaacctgggaactgcatttgtgactgtatagctagagtacggtaggaggggatggaat
tcgcgtgtagcagtgaaatgacgtagatatgcggaaggaacaccgag
>B-GKGDH0A14IPI32 length=357 xy=3454_0624 region=14 run=R_2010_07_12_17_28_38_
gaggaatattggacaatgggcgcaagcctgatccagccatgccgcgtgcaggatgacggtcctatggattgtaaactgct
tttgtacaggaagaaacactccctcgtgagggagcttgacggtactgtaagaataaggatcggctaactccgtgccagca
gccgcggtaatacggaggatccaagcgttatccggaatcagtttaggggtttaaacgggtccgtaggtcggttttaaata
gtcgagtggtagaaacgcccagtcgctacgaacgggtggaaccggcctattgaattacgttagtttaaaacttgtaaatt
tagttaaggaaagtaactaagaatagtgtagtgtagg
>B-GKGDH0A14IS5TO length=300 xy=3495_2090 region=14 run=R_2010_07_12_17_28_38_
ggggaattttggacaatggacgaaagtctgatccagccattccgcgtgcaggatgaaggccctcgggttgtaaattgctt
ttgtacggaacgaaaaggtttctactaatactaggagctcatgacggtaccgtaagaataagcaccggctaactacgtgc
cagcagccgcggtaatacgtagggtgcaagcgttaatcggaattacgtgggcgtaaagcgtgcgcgaggtcggttangta
agacgaggaggtagaaaccgtccccggactaccgaaccgtcgggaactcgtcccttttgt
>Ic-GKGDH0A14IRI2W length=350 xy=3476_3782 region=14 run=R_2010_07_12_17_28_38_
gaggaatattggacaatgggcgcaagcctgatccagccatgccgcgtgcaggatgacggtcctatggattgtaaactgct
tttgtacaggaagaaacactccctcgtgagggagcttgacggtactgtaagaataaggatcggctaactccgtgccagca
gccgcggtaatacggagggtgcaaggcgttatccggattcacgtgggtttaaacggtgcgtaggcgggtaggtaagtcag
tggtanaaatcctggagctacaactccagaactgccattgatactatcttatcttagaattgttggtggaaggtaagacg
gaattatgtacagttggtaacggtcggtaa
>Ic-GKGDH0A14INMDK length=404 xy=3432_1654 region=14 run=R_2010_07_12_17_28_38_
agtacggtagtagtaagggaccgtttacggggttggtttaaaggtaagtactttccgtacgttggggtaaggaagtaaat
agacgggtaccgaacgaacgaagaaagaccccggccgtaactaccgtcggccacgcagccgcggtaagtacgagggggcg
tagcggttattcggaagttactgggcggtaaagcgcacgtaggcggattagaaagtcagaggtgaaatcccagggctcaa
ccttggaactgcctttgaaactcctagtcttgaggtcgagagaggtgagtggagttccgagtgtagaggtgaaattcgta
gatattcggaggaacaccagtggcgaaggcggctcactggctcgatactgacgctgaggtgcgaaagcgtgggggagcaa
acag
>B-GKGDH0A14IP445 length=274 xy=3461_0503 region=14 run=R_2010_07_12_17_28_38_
gaggaatattggtcaatgggcgcaagcctgaaccagccatgccgcgtgcaggaagacggtcctatggattgtaaactgct
tttatttgggaataaacctatctacgtgtagatagctgaaggtaccaaatgaataagcaccggctaactccctgccagca
gccggcggtaagtacggagggtgcaagtcgttagtccggaatctagtttaggggtttaaacgggtccgcgagggtcgggt
tttataagtcaggtggtagaaagcctacgagctc
>Ic-GKGDH0A14IS4XC length=304 xy=3495_0926 region=14 run=R_2010_07_12_17_28_38_
aatgacagtacctggagaataagntccggctaactcctgccagcagcgcggtaatacgagggaggctagcgtgttcggaa
tcactggcgtaaagagtacgtaggcggttattcaagtcagaggtgaaagcctggagctcaactccagaactgcctttgaa
actagatggctagaatcttggagaggtgagtggaattccgagtgtagaggtgaaattcgtagatattcggaagaacacca
gtggcgaaggcgactcactggacaagtattgacgctgaggtacgaaagcgaggggagcaaacag
>B-GKGDH0A14ITSVK length=292 xy=3502_3294 region=14 run=R_2010_07_12_17_28_38_
gaggaanattgcgcaatgggcgaaagcctgacgcagcgacgccgcgtggaggatgaaggtcttcggattgtaaacttctg
ttaattgggaagaaatacacagacttaatacgtctgtgggatgacggtaccagtagagaaagcaccggctaacttcgtgc
cagcagccgcggtaatacgaagggtgcgagcgttagttacggaattagttgggacggtaaagggtgcgcgagggtcggtt
aattttaagtctaattgtacttaactttcccagtcctaacgtgggacgccgg
>Ic-GKGDH0A14IMYE6 length=272 xy=3424_3376 region=14 run=R_2010_07_12_17_28_38_
ggggaattttggacaatgggcgaaagcctgatccagccattccgcgtgcaggatgaaggccctcgggttgtaaactgctt
ttgtacagaacgaaaaggtttctattaatactaggagctcatgacggtactgtaagaataagcaccggctaactacgtgc
cagcagccgcggtaatacgtagggtgcaagcgttaatcggaattactgggcgtaaagcgtgcgcgaggcggttaatagta
agacagatgtagaacgttcccggctaccaacc
>Ic-GKGDH0A14IPHM0 length=318 xy=3453_2810 region=14 run=R_2010_07_12_17_28_38_
gtcgagaggcgattnacggtactgtatgataaagcaccggcaactccgtgccagcagccgcggtaatacgagggtgcaag
cgttgtccggagtttattggtttaaagggtgcgcaggtggtttattaagtcagtggtgaaagacggtcgctcaacgattg
cagtgccattgaaactggtagacttgagtaaagtagaggtgggcggaattgatagtgtagcggtgaaatgcatagatatt
atcaagaactccaattgcgtaggcagctcacttggctttttactgacactcatgcacgaaagtgtgggtatcaaacag
>B-GKGDH0A14IOW47 length=249 xy=3447_0825 region=14 run=R_2010_07_12_17_28_38_
ggggaattttttggacaatggacgcaagtctgatccagccattccgcgtgcaggatgaaggccctcgggttgtaaactgc
ttttgtacggaacgaaaaggtctctcctaatcgaggggctcatgacggtaccgtaagaataagcaccggctaactacgtg
ccagcagccgcggtaatacggtagggtgcaagcgttaancggaattacngggcgtaaagcgtgcgcaggcggttatataa
gacagatgt
>Ic-GKGDH0A14IOIV8 length=316 xy=3442_2838 region=14 run=R_2010_07_12_17_28_38_
ggggaattttggacaatgggcgaaagcctgatccagccattccgcgtgcaggacgaaggccttcggttgtaaactgcttt
tgtacggaacgaaaaagtcttggctaatacccaggatccatgacggtaccgtaagaataagcaccggctaactacgtgcc
agcagccgcggtaatacgtagggtgcgagcgttaatcggaattacgtgggcgtaaagcgtgcgcgaggcggttatataag
acagatgtagaacgtccccggctcaaccgtggacctgctagtttgtgactgtatgactagagtacggtaggagggg
>Ic-GKGDH0A14IMU78 length=386 xy=3423_3334 region=14 run=R_2010_07_12_17_28_38_
gtacngaccagcgacgcgcgtgagggagtgaaggactcgggttggttaaacactttcagtagggaagaaagcgaaagtag
acggtaccgtacagaagaagcaccggcgtaactatgtgccagcagccgcggtaatacatagggtgcaagcgttgtccgga
agtattgggcgtaagaagctcgtaggtggttagatacgtcggatgtgaaaatcaggggctcaacccctgacctgcattcg
atacggtctagctagagtgtggtaggggagactggaattcctggtgtagcggtggaatgcgcagatatcaggaggaacac
cgatggcgaaggcaggtctctgggccattactgacactgaggagcgaaagcgtggggagcgaacag
>B-GKGDH0A14IOESE length=324 xy=3441_1612 region=14 run=R_2010_07_12_17_28_38_
aggactcatgacggtaccggtaacgaataagacaccggcgtaactacgtgctagtagccgccggtaagtacgtagggtag
gcaagcgttaatacggaagttaactgggcggtaaagcgtgcgcaggcggttatgtaagacagaggtgaaatcccgggctc
aacctgggaactgccttgtgactgcatagctagagtacggtagagggggatggaattccgcgtgtagcagtgaaatgcgt
agatatgcggaggaacaccgatggcgaaggcaatcccctggacctgtactgacgctcatgcacgaaagcgtggggagcaa
acag
>Ic-GKGDH0A14IWBYG length=413 xy=3531_2550 region=14 run=R_2010_07_12_17_28_38_
ccggtcggtacnggagtagtagggtccggtacttcggattggttaaacttagaccgttttggtttactaggaaggaaaac
gaactaccctccgtnaggggaggcttgtacggtactgtaagaataaggaatcggcgtaactccgtgccagcagccgcggt
aatacggaggatccaagcgttatccggaatcattgggtttaaagggtccgtaggcggttaataagtcagtggtgaaagcc
catcgctcaacggtggaacggccattgatactgttaaacttgaattattaggaagtaactagaatatgtagtgtagcggt
gaaatgcttagagattacatggaataccaattgcgaaggcaggttactactaatggattgacgctgatggacgaaagcgt
gggtagcgaacag
>B-GKGDH0A14IM0L2 length=382 xy=3425_2120 region=14 run=R_2010_07_12_17_28_38_
cggaagtagacggtccgtactggaattgtaaacttagacttttgttactaggaaggaaacaactccctccgtgagggagc
ttgacggtactgtaagaataaggatcggctaactccgtgccagcagcgcggtatacgaggatcaagcgtatccggaatca
ttgggtttaaagggtccgtaggcggtcttataagtcagtggtgaaatcccatcgctcaacgatggaactgccattgatac
tgtaagacttgagtacttaggaagtaactagaatatgtagtgtggcggtgaaatgcttagatattacatggaataccaat
tgcgaaggcaggttactactaagtgattgacgctgatggacgaaagcgtggggagcgaacag
>Ic-GKGDH0A14IVBPD length=248 xy=3520_0623 region=14 run=R_2010_07_12_17_28_38_
ccgggacgtttatttgggttttaaaggggttaccggttagggtcgggccggactaagtcagtggtgaaagacccactagc
tcaactatggaactgccattgatactgtcggtcttgagtatatgtgatgttggcggaatgtgtagtgtagcggtgaaatg
cttagatattacacagaacaccgattgcgaaggcagctgacaaatatataactgacgctgagggacgaaagtgtggggga
tcaaacag
>Ic-GKGDH0A14ITFAQ length=325 xy=3498_2080 region=14 run=R_2010_07_12_17_28_38_
gtagtaaggacgtgaaggtaccgactaagaataaaganaccggcaactaccgtgccagcagccgcggtaatacgagggtg
gcaagcgttatccggacgttattgggtttaaagggttccggtaggcgggccgataagtcagtggtgaaagcccatagctc
aactatggaactgccattgatactgtcggtcttgagtatatgtgatgttggcggaatgtgtagtgtagcggtgaaatgct
tagatattacacagaacaccgattgcgaaggcagctgacaaatatataactgacgctgagggacgaaagtgtggggatca
aacag
>Ic-GKGDH0A14IM5V7 length=401 xy=3427_0773 region=14 run=R_2010_07_12_17_28_38_
acggaagtagtaacggccgttactaggagttgtaaacgttagacgttttattactacgtagaaaccctaacgctacgtcg
tagtcagcttntacgggtagtcgtaagaatagggatcggcgtaactaccgtgccacgcagccgcggtaatacggaggatc
caagcgttatccggaatcattggtttaaaggggtccgtaggcggtcagataagtcagtggtgaaagcccatcgctcaacg
gtggaacggccattgatactgtctgacttgaattattaggaagtaactagaatatgtagtgtagcggtgaaatgcttaga
gattacatggaataccaattgcgaaggcaggttactactaatatattgacgctgatggacgaaagcgtgggtagcgaaca
g
>Ic-GKGDH0A14INLZ7 length=276 xy=3432_1173 region=14 run=R_2010_07_12_17_28_38_
agacgcggtaagtacgtaggttaggcgaagcgttaatacggaagttaactgggcggtaagacgtgcggcagcggttagta
taagacagatgtgaataccccgggccgtcaacctgggaactgcatttgtgactgtatagctagagtacggtagaggggga
gtggaattccgcgtgtagcagtgaaatgcgtagatatgcggaggaacaccgatggcgaaggcaatcccctggacctgtac
tgacgctcatgcacgaaaagcgtggggagcaaacag
>Ic-GKGDH0A14IU5PM length=309 xy=3518_1048 region=14 run=R_2010_07_12_17_28_38_
gaggaatattctgcaatgggcgaaagcctgacagagcaataccgcgtgaaggatgaaggcctacgggttgtaaacttctt
ttctcaaggaggaagaaatgacgttacttgaggaataagcatcggctaaccctgtgccagcagccgcggtaatacgaggg
gatgcaagtgttatccggattcattgggacgtaaagcgtctgcgnggtggattatttaagtcttgtttagttaaattcgt
ttgggtaccttaaaccctaaaatcctagaacaaaaagtaaactaataatattcttagagttatggtaag
>Ic-GKGDH0A14IV39N length=368 xy=3529_0777 region=14 run=R_2010_07_12_17_28_38_
ggggaattttggacaatggacgcaagtctgatccagccattccgcgtgcaggatgaaggccctcgggttgtaaactgctt
ttgtacggaacgaaaaggtttctattaatactaggagctcatgacggtaccgtaagaataagcaccggctaactacgtgc
cagcagccgcggtaatacgtagggtgcaagcgttaatcggaattactgggcgtaaagcgtgcgcaggcggttatataaga
cagatgtagaaactccccgggctcaacctgggaactgcatttgngactgtatagctagagtacggtagagggggatggaa
ttccgngtgtagcagtagaaatgacgtagatagtgcggaagaacacga
>Ic-GKGDH0A14IT8YF length=258 xy=3507_3653 region=14 run=R_2010_07_12_17_28_38_
ggggaatttttggacaatgggcgcaagcctgatccagcaatgccgcgtgcaggatgaaggccttcgggttgtaaactgct
tttgtacggaacgaaacggtctcttctaatacagggggctaatgacggtaccgtaagaataagcaccggctaactacgtg
ccagcagccgcggtaatacgtaggatgcaagttgttatccggtaattagttgggacgtaaagcgtctgcgaggtttagat
taatttaacgttctttta
>Ic-GKGDH0A14IU6AC length=362 xy=3518_1794 region=14 run=R_2010_07_12_17_28_38_
ggggaattttggacaatggacgcaagtctgatccagccattccgcgtgcaggatgaaggccctcgggttgtaaactgctt
ttgtacggaacgaaaaggtttctattaatactaggagctcatgacggtaccgtaagaataagcaccggctaactacgtgc
cagcagccgcggtaatacgtagggtgcaagcgttaatcggaattactgggcgtaaagcgtgcgcaggcggttatataaga
cagatgtagaaactccccgggctcaaccgtgggaactgcatttgtgactgtatagctagagtactgtaggaggggatgga
acttccgcgtgtagcaggtagaaatgcgtagatagtggacgg
>Ic-GKGDH0A14IRQF6 length=361 xy=3479_1044 region=14 run=R_2010_07_12_17_28_38_
ggggaatcttagacaatggggggaaaccctgatctagccatgccgcgtgatcgatgaaggccttagggttgtaaagatct
ttcagttgggaagataatgacggtaccaacagaagaagccccggctaactccgtgccagcagccgcggtaatacggaggg
ggctagcgttattcggaattactggcgtaaagcgcacgtaggcggactggaaagtcaagaggtagaaagcccgagggctc
aaccctggaactgtcctttagaaacctccagtcttgaggtcgagagaggtgagtggaattccgagtgtagaggtagaaat
tcgtagatagttacggagaacaccgagtggacgaagggcgc
>Ic-GKGDH0A14IT809 length=444 xy=3507_3755 region=14 run=R_2010_07_12_17_28_38_
ggggaatattggacaatggggggcaaccctgatccagccatgccgcgtgtgtgaagaaggccttcgggttgtaaagcact
tttgttggggaagaaaagcacctggttaatacctgggtgtcatgacggtacccaaagaataagcaccggctaacttcgtg
ccagcagccgcggtaatacgaagggtgcaagcgttactcggaattactgggcgtaaagcgtgcgtaggcggtttgttaag
tctgtcgtgaaacgccccgggctcaacctgggaatggcgatggaaactggcgagctagagtacggtagaggagagtggaa
ttcccggtgtagcagtagaaatgcgtaagagagtggggaggaaacntcgaagttgacggaaggcggctctctggaaccng
tactgacgctgaggcaacggaaaggcgtagggaagacaaaaacg
>Ic-GKGDH0A14IWE61 length=276 xy=3532_2651 region=14 run=R_2010_07_12_17_28_38_
agggaatattgggcaatggacgcaagtctgaccccagccatgccgcgtgcaggatgaaggcgttatgcgttgtaaactgc
ttttatacaggaagaaacgactcttgcgagaggcattgacggtactgtatgaataagcaccggctaactccgtgccagca
gccgcggtaatacggagggtgcaagcgttgtccggattttagttggggtttaaagggtgcgcaggttggtttattaagtc
agtaggtagaaagacggtcgctacaacgattgcagt
>B-GKGDH0A14IN497 length=398 xy=3438_1581 region=14 run=R_2010_07_12_17_28_38_
acccggaccggtacggtacgggggaaggtagtaagggaccgttaccgggttcgggttaaaccgtaccttttagtactagg
gaaggaaggcgaagtagaggtacctgcngaaaagacaccggctaactacgtgccagcagccgcggtaatacgtaggtggc
aagcgttgtccggagtattggcgtaagagctcgtaggcggtttgtcgcgtctgctgtgaaaataccgaggctcaacctcg
gacctgcagtgggtacgggcaaactagagtgcggtaggggagatgggaattcctggtgtagcggtggaatgcgcagatat
caggaggaacaccgatggcgaaggcacatctctgggccgtaactgacgctgaggagcgaaagcgtggggagcgaacag
>Ic-GKGDH0A14IMTV8 length=344 xy=3423_1606 region=14 run=R_2010_07_12_17_28_38_
agggaatattggacaatgggggaaaccctgatccagcaatgccgcgtgagtgatgaaggccttagggtcgtaaagctctt
ttaccagggatgataatgacagtacctggagaataagctccggctaactccgtgccagcagccgcggtagtacggaggga
gctagcgttgttcggaattacgtgggcgtaaagcgtacgtaggcggttattcaagtcagaggtagaaacggcccggggct
accgaaccccggaacggtcctttagaaacgtaggtagctaagaatcgttggagtaggtcaggtggaattccggagttgta
ggaggtagtaaagttcgtagatta
>B-GKGDH0A14IN1B3 length=374 xy=3437_0561 region=14 run=R_2010_07_12_17_28_38_
gcaggaagaaggccgtactaggattgtaaacttagccttatacaggaggaaacaacctctacgtgtagagacttnacggt
actgtatgataagcatcggctaactccgtgccagcagccgcggtaatacgaggatgcaagcgttatccggaatcatggtt
taagggtccgtaggtggccaaataagtcagtggtgaaagcccatcgctcaacgatggaacggccattgatactgtttggc
ttgaattattaggaagtaactagaatatgtagtgtagcggtgaaatgcttagagattacatggaataccaattgcgaagg
caggctactactaatatattgacgctgatggacgaaagcgtggggagcgaacag
>B-GKGDH0A14IP1Y7 length=385 xy=3460_0497 region=14 run=R_2010_07_12_17_28_38_
ccgtactggagttgtaaacttagactttggttactacggaagaaacgaacgtaccctcccgtcgtagggaggactcgacc
gggtacgtcgtaaggaataaggaatcggcgtaactccgtgccagcagccgcggtaatacgaggatccaagcgttatccgg
aatcatggtttaaagggtccgtaggcggtttaataagtcagtggtgaaagcccatcgctcaacggtggaacggccattga
tactgttaaacttgaattattaggaagtaactagaatatgtagtgtagcggtgaaatgcttagagattacatggaatacc
aattgcgaaggcaggttactactaatggattgacgctgatggacgaaagcgtgggtagcgaacag
>B-GKGDH0A14IMHAX length=414 xy=3419_1671 region=14 run=R_2010_07_12_17_28_38_
ccgactgtccgccgtaggtcaggaagaaggtccgtactggattgtaaacttagcgttttattactacggaaggaaaaccg
taccccaccggtacgtgggtaggagttgacggtactgtaggaataaggaatcggcgtaactccgtgccagcagccgcggt
aatacgaggagtccaagcgttatccggaatcattgggtttaaagggtccgtaggcggtcttataagtcagtggtgaaatc
ccatcgctcaacgatggaactgccattgatactgtaagacttgaatacttaggaagtaactagaatatgtagtgtagcgg
tgaaatgcttagatattacatggaataccaattgcgaaggcaggttactactaagtgattgacgctgatggacgaaagcg
tgggtagcgaacag
>B-GKGDH0A14IOR2I length=295 xy=3445_2440 region=14 run=R_2010_07_12_17_28_38_
accggccgtaactaccgtgccagcagcgcggtagtacgagggtggcaagcgttgtccggagtttattggtttaaagggtt
aggtcggcaggtgggtttatttaagttcagtggtgaaagacggtcgctcaacgattgcagtgccattgaaactggtagac
ttgagtaaagtagaggtgggcggaattgatagtgtagcggtgaaatgcatagatattatcaagaactccaattgcgtagg
cagctcacttggctttttactgacactcatgcacgaaagtgtgggtatcaaacag
>B-GKGDH0A14IL7RM length=318 xy=3416_1600 region=14 run=R_2010_07_12_17_28_38_
ttaggtaagagaatagacggacgtactattgaataagcaccggctaacnccgtgcngcagcgcggtatacgaggtggcaa
gcgttactcggaatcactgggcgtaaagagacgtgtagcgggtatataagtcagaagtgaaatccaatagcttaactatt
gaactgcttttgaaactgtatacctagaatatgggagaggtagatggaatttctggtgtaggggtaaaatccgtagagat
cagaaggaataccgattgcgaaggcgatctactggaacattattgacgctgagacgcgaaagcgtggggagcaaacag
>B-GKGDH0A14INGP9 length=324 xy=3430_2527 region=14 run=R_2010_07_12_17_28_38_
gacggtaccggtaacggaataaagacaccggccgtaactacgtagccacgcagccgcggtaagtacgttagggtggcaag
cggttaatcggaagttacttagggcggtaaaggacgtgcgcaggcggttatataagacagatgtgaaatccccgggcctc
aacctgggaactgcatttgtgactgtatagctagagtacggtagagggggatggaattccgcgtgtagcagtgaaatgcg
tagatatgcggaggaacaccgatggcgaaggcaatccctggacctgtactgacgctcatgcacgaaagcgtggggagcaa
acag
>B-GKGDH0A14ITKTQ length=300 xy=3500_1052 region=14 run=R_2010_07_12_17_28_38_
actatgaataagacaccggcctaactccgtgccagcagccgcggtaatacgagggtggcaagcgttatccggattcacng
ggtttaaagggtggcgtaggcgggtggtaaggtcagtggtgaaatcctggagctcaactccagaactgccattgatacta
tctatcttgaatattgtggaggtaagcggaatatgtcatgtagcggtgaaatgcttagatatgacatagaacacccattg
cgaaggcagcttactacgcatatattgacgctgaggcacgaaagcgtggggatcaaacag
>B-GKGDH0A14IT38F length=369 xy=3506_1629 region=14 run=R_2010_07_12_17_28_38_
tgtaactagcgtttatttgggtagtaaacctaattctacgtgtagagtagactgaaggtaccgaaactagaataaagaca
ccggccgtaactacccgtcgccacgcagccgccggtaagtacggagggtggcaagcgtatccggaatcatggtttaaggg
tccggcaggcgggttataagtcagtggtgaaagcctacagctcaactgtagaactgccattgatactgtagatcttgaat
tcggtcgaagtgggcggaatatgacatgtagcggtgaaatgcttagatatgtcatagaacaccgatagcgaaggcagctc
actaggcctggaatgacgctcagggacgaaagcgtgggggagcaaacag
>Ic-GKGDH0A14IS3KL length=349 xy=3494_3267 region=14 run=R_2010_07_12_17_28_38_
tattggaggaaactacggatgngttcgtagactnaggtaccgataatgaataaggaatcggctaacttcgtgccagcgag
ccgccggtaatacggagggtggcgaagcgttgtccggagtttattggtttaaagggttaggcggcaggtggtttattaag
ttcagtggtgaaagacggtcgctcaacgattgcagtgccattgaaactggtagacttgagtaaagtagaggtgggcggaa
ttgatagtgtagcggtgaaatgcatagatattatcaagaactccaattgcgtaggcagctcacttggcttttactgacac
tcatgcacgaaagtgtgggtatcaaacag
>B-GKGDH0A14IPEUJ length=365 xy=3452_3289 region=14 run=R_2010_07_12_17_28_38_
gatgtaaactagctttgttactaggaggaaacaataccctccggtgtaggaggcttgacggtactgtaagaataaggaat
acggcgtaacnccgtgccagcagccgcggtatacggaggagtccaagcgttatccggaagtcatgggtttaaagggtccg
taggcggtttaataagtcggtggtgaaagcccatcgctcaacgatggaacggccattgatactgttaaacttgaattatt
aggaagtaactagaatatgtagtgtagcggtgaaatgcttagagattacatggaataccaattgcgaaggcaggttacta
ctaatatattgacgctgatggacgaaagcgtgggggagcgaacag
>Ic-GKGDH0A14INZRZ length=370 xy=3436_2637 region=14 run=R_2010_07_12_17_28_38_
ttattggtagggaaaccgttaaccggtacgtagcgttcgtaaggacgtnagggtaccgactaatgataaggaagtacggc
gtaacttacgtgtccacgcagccgccggtaagacgaaggagtccaagacgtgtccggagttactggttaaagggttaggc
gtaggcgggaaattaaagtacagtggtggaaagacccgccagctcaactgcggaactgccaatgaaactgattttcttga
atacggttgaggtagatggaatataacatgtagcggtgaaatgcttagatattacatggaataccaattgcgaaggcagg
ttactaccagttgattgacgctgatggacgaaagcgtggggagcgaacag
>B-GKGDH0A14IOT4X length=316 xy=3446_1023 region=14 run=R_2010_07_12_17_28_38_
aggacgttgacgggtactcgtaagaataaaggaagtacggcgtaactaccgtgccagcagccgcggtatacgaggagtcc
aagcgtatccggaagtcatggtttaaagggtccgtaggcggttataagtcagtggtgaaagcccatcgctcaacggtgga
acggccattgatactgttaaacttgaattattaggaagtaactagaatatgtagtgtagcggtgaaatgcttagagatta
catggaataccaattgcgaaggcaggttactactaatggattgacgctgatggacgaaagcgtgggtagcgaacag
>Ic-GKGDH0A14INPD6 length=400 xy=3433_1468 region=14 run=R_2010_07_12_17_28_38_
ccggccggtgtcaggaagtagacggtaccgtacttggagttgttaaacgtagctttgttactaggaagaaacgaactccc
tccgtgagggaggcttgacggtacgtgtaaggaataaaggatcggctaactccgtgccagcagccgcggtaatacggagg
atccaagcgtatccggaatcatggtttaaagggtccgtaggcggttaataagtcagtggtgaaagcccatcgctcaacgg
tggaacggccattgatactgttaaacttgaattattaggaagtaactagaatatgtagtgtagcggtgaaatgcttagag
attacatggaataccaattgcgaaggcaggttactactaatggattgacgctgatggacgaaagcgtgggtagcaaacag
>B-GKGDH0A14IS7Z3 length=285 xy=3496_0817 region=14 run=R_2010_07_12_17_28_38_
aacgggaaggtcctaaacgacggttattcccggtaaacggtacgaacttgggtttaaaggggttaccgggttacggacgg
gtcgttacttaagtacagtggtgaagtacccactcgctcaacgatggaactgccattgatactgtaagacttgaatactt
aggaagtaactagaatatgtagtgtagcggtgaaatgcttagatattacatggaataccaattgcgaaggcaggttacta
ctaagtgattgacgctgatggacgaaagcgtgggggagcgaacag
>Ic-GKGDH0A14IVZ1Z length=318 xy=3527_3509 region=14 run=R_2010_07_12_17_28_38_
gagtagctgagtgtacaactanaaaaagaacaccggcgtaactaccgtgccagcagcgccggtaatacgtagggtgcaag
cgttgtccggagttattgggcgtaagaagctcgtaggcggttgtcgcgtctgctgtgaaaataccgaggctcaacctcgg
acctgcagtgggtacgggcaaactagagtgcggtaggggaggatgggaattcctggtgtagcggtggaatgcgcagatat
caggaggaacaccaatggcgaaggcacatctctgggccgtaactgacgctgaggagcgaaagcgtggggagcaaacag
>Ic-GKGDH0A14IS1BU length=428 xy=3494_0360 region=14 run=R_2010_07_12_17_28_38_
ttaggtacgaactagggacggccaagacctcgatccagccactggccgcgtggcaggagtgaggtccgtacttggattgt
aaactagcttttgttacgagagaaacaactgctacgtgtagcagctgacggtatcgtagaataaggatcggctaactccg
tgccagcagccgcggtaatacggaggatccaagcgttatccggaatcatggtttaaagggtccgtaggcggtttaataag
tcagtggtgaaagcccatcgctcaacggtggaacggccattgatactgttaaacttgaattattaggaagtaactagaat
atgtagtgtagcggtgaaatgcttagagattacatggaataccaattgcgaaggcaggttactactaatggattgacgct
gatggacgaaagcgtgggtagcgaacag
>Ic-GKGDH0A14IM2H0 length=334 xy=3426_0470 region=14 run=R_2010_07_12_17_28_38_
ggaaaacgaaataccctccgtgaggaaggacttgacggtacgtgtaagaataaggaatcggctaacnccgtgccagcagc
cgcggatacgaggatcaagcgtatccggaatcatggttaaagggtccgtaggcggttataagtcagtggtcgaaagaccc
actcgctcaacggtggaacggccattgatactgttaaacttgaattattaggaagtaactagaatatgtagtgtagcggt
gaaatgcttagagattacatggaataccaattgcgaaggcaggttactactaatggattgacgctgatggacgaaagcgt
agggtagcgaacag
>Ic-GKGDH0A14IURLK length=341 xy=3513_3238 region=14 run=R_2010_07_12_17_28_38_
aggtaaggaaacgaataccctcgtgagggaaggcttgacggtacngtaagaataaggatcggctaactccgtgccagcag
ccgcggtaatacggaggatccaagcgttatccggaatcattgggtttaaagggtccgtaggcggcttaataagtccagtg
gtgaaagccctacgcttaacgtaggaacggccattgatactgttaggcttgaattattaggaagtaactagaatatgtag
tgtagcggtgaaatgcttagagattacatggaataccaattgcgaaggcaggtactactaatggattgacgctgatggac
gaaagcgtgggtagcgaacag
>B-GKGDH0A14IOE8O length=311 xy=3441_2198 region=14 run=R_2010_07_12_17_28_38_
aaccggaccgtaacctaaccgtacggtccgacgcgagaccgccggtaagtacgtagggtaggtcgaagcgtaattcggaa
gtactaggcggtaagacgtgcgcaggcggtagtataagacagatgtgaatacccgggccgtcaacctcgggaacgtgcat
ttgtgactgtatagctggagtgcggcagagggggagtggaattccgcgtgtagcagtgaaatgcgtagatatgcggagga
acaccgatggcgaaggcaatcccctgggcctgcactgacgctcatgcacgaaagcgtgggggagcaaacag
>Ic-GKGDH0A14IRAYR length=292 xy=3474_1457 region=14 run=R_2010_07_12_17_28_38_
ccgtaactaaccgtagtccacgcagccgccggtaagtacgtagggtaggcgaagcgttaatcggagttactaggcggtaa
agcgtgngcaggcggttgtgcaagacagatgtgaaatccctgggcgtcaacctaggaattgcattgtgactgcacggcta
gagtgtgtcanaggggggtagaattccacgtgtagcagtgaaatgcgtagatatgtggaggaataccgatggcgaaggca
gccccctgggataacactgacgctcatgcacgaaagcgtggggagcaaacag
>Ic-GKGDH0A14IMWJZ length=367 xy=3424_0957 region=14 run=R_2010_07_12_17_28_38_
gcatgcgcgtgagtgatgaaggccttagggtcgtaaagactcttttacctagggatgataatgacagtacctggagaata
agctccggctaactccgtgccagcagccgcggtaatacggagggagctagcgttgttcggaattactgggcgtaaagcgt
acgtaggcggtattcaagtcagaggtgaaagcccgggggctcaaccccggaacggcctttgaaactaggtagctagaatc
ttggagaggtcagtggaattccgagtgtagaggtgaaattcgtagatattcggaagaacaccagtggcgaaggcgactga
ctggacaagtattgacgctgaggtacgaaagcgtggggagcaaacag
>Ic-GKGDH0A14INXD6 length=334 xy=3435_3644 region=14 run=R_2010_07_12_17_28_38_
ccgactgtacgggtaacgtcgtaaggaataaagacaccggccgtaactacgtgccacgcagccgccggtaagtacgtagg
gtaggcaagcggttaattcggaagttactagggcggtaaagacgtgcgcaggcggttagtataagacagatgtgaaatcc
ccgggcgtcaacctgggaactgcatttgtgactgtatagctggagtgcggcanagggggatggaattccgcgtgtagcag
tgaaatgcgtagatatgcggaggaacaccgatggcgaaggcaatcccctgggcctgcactgacgctcatgcacgaaagcg
tggggagcaaacag
>B-GKGDH0A14IVLVD length=413 xy=3523_1511 region=14 run=R_2010_07_12_17_28_38_
gttagacgtaagtaccgttacttacggagttgttaaaaccttaggaccttttggtttacctaggaagggaaaacgaacgt
accctacccgttcgtagggaaggacttgtacggtactcgttaagactaaggaatcggctaatccgtgccagcagccgcgg
taatacggaggatccaagcgttatccggaatcatggtttaaagggtccgtaggcggtttaataagtcagtggtgaaagcc
catcgctcaacggtggaacggccattgatactgttaaacttgaattattaggaagtaactagaatatgtagtgtagcggt
gaaatgcttagagattacatggaataccaattgcgaaggcaggttactactaatggattgacgctgatggacgaaagcgt
gggtagcgaacag
>Ic-GKGDH0A14IPL6B length=290 xy=3455_0497 region=14 run=R_2010_07_12_17_28_38_
gaggaatattgcgcaatggacgaaaagtctgacgcagccatgccgcgtgcaggatgacggccctatgggttgtaaactgc
ttttgtatgggaataaacccttctacgtgtagaaggctgaaggtaccataagaataagcaccggctaactccgtgccagc
agccgcggtaatacagagggtgcgagtcgttaagtcggtatttacgtgggacgttaaagcgttgtggtaggtggtccttc
cgtaagttcggttgtagaaacttcccgtgggctccaaccgtgggaattgc
>B-GKGDH0A14IPMOC length=309 xy=3455_1146 region=14 run=R_2010_07_12_17_28_38_
cgggtactcgtatgataagcatcggcgtaactcctgccagcagccgcggtaatacgaggatgcaancgttatccggaagt
cattgggtttaaaggggtccgtaggcggccaaataagtcagtggtgaaagccccatcgctcaacgatggaacggccattg
atactgtttggcttgaattattaggaagtaactagaatatgtagtgtagcggtgaaatgcttagagattacatggaatac
ccaattgcgaaggcaggttactactaatatattgacgctgaatggacgaaagccgtggggagcgaacag
>Ic-GKGDH0A14IUQEL length=340 xy=3513_1691 region=14 run=R_2010_07_12_17_28_38_
ggggaatttttggacaatgggcgcaagcctgatccagcaatgccgcgtgcaggaagaaggccttcgggttgtaaactgcc
tttgtacggaacgaaacggtctggattaataccctgggctaatgacggtaccgtaagaataagcaccggctaactacgtg
ccagcagccgcggtaatacgtagggtgcaagcgttaatcggaattacgtgggcgtaaagcgtgcgcaggtcggttttaga
agacagtcgtgaacctccccgggntcaacctgggaattgcgattgngactgcaaagctggagtgcggacaggagggggat
ggaacttccggacgtgtagc
>B-GKGDH0A14IUHFZ length=293 xy=3510_2365 region=14 run=R_2010_07_12_17_28_38_
aataaggaatacggctaactccgtcgccacgcagccgcggaatacggaggatccaagcgttatccggaatcatggtttaa
agggtccggtaggcggtcttataagtcagtggtgaaatcccatcgctcaacgatggaactgccattgatactgtaagact
tgaatacttaggaagtaactagaatatgtagtgtagcggtgaaatgcttagatattacatggaataccaattgcgaaggc
aggttactactaagtgattgacgctgatggacgaaagcgtggggagcgaacag
>Ic-GKGDH0A14IUD5Z length=304 xy=3509_2213 region=14 run=R_2010_07_12_17_28_38_
ggggaattttggacaatgggcgaaagcctgatccagccattccgcgtgcaggatgaaggccctcgggttgtaaactgctt
ttgtacagaacgaaaggtttctattaatactaggagctcatgacggtaccgtaagaataagcaccggctaactacgtgcc
agcagccgcggtaatacgtagggtncaagcgttaatcggaattacngggcgtaaagcgtgcgcaggcggttanataagtc
agatgtagaaactcccgggctcaaccgtgggaactgcatttgagtactgtatagntaggaggta
>B-GKGDH0A14INJY1 length=292 xy=3431_2635 region=14 run=R_2010_07_12_17_28_38_
aaccggccgtaactacccgtgccacgcagccgcggtaagtacgagggtaggcgaagcgttatcggaagtcattggtttaa
gggttaccggcaggcgggttataagtcatggtgaaagcctacagctcaactgtagaactgccattgatactgtagatctt
gaattcggtcgaagtgggcggaatatgacatgtagcggtgaaatgcttagatatgtcatagaacaccgatagcgaaggca
gctcactaggcctggattgacgctcagggacgaaagcgtggggagcaaacag
>Ic-GKGDH0A14IV6C1 length=331 xy=3529_3491 region=14 run=R_2010_07_12_17_28_38_
agggaatattggtcaatggacgcaagtctgaaccagccatgccgcgtgaaggatgaaggccctctgggtcgtaaacttct
tttatatgggacgaaaaaaggtctttctagacccccttgacggtaccatatgaataagcaccggctaactccgtgccagc
agccgcggtaatacggagggtgcaagcgttatccggattcacgttggggtttaaagggtgcggtagggcgggttaggtaa
gtcaggtggtagaaatcctggganctcaactccagactgccattgatactatctatcttagaattgttggtaggaaggta
agcggtaatta
>B-GKGDH0A14IS82W length=335 xy=3496_2214 region=14 run=R_2010_07_12_17_28_38_
cggtacgtaggtacccgggtaacggaaggaaaggtanaccggcgtaacgtactcgtggccacgcagccgcggtggagtac
agaggtggcgtagcgttgttcggagtttacttgggcggtaaaggatgcgtaggtggcgtatgtatgtcagatgtgaaatt
tacattgcttaacgatgaaagtgcatttgaaactacatagcttgagtacagaagaggagcatggaattcttggtgtagcg
gtgaaatgcgtagatatcaagaagaacaccggaggcgaaggcgatgctctagaatgatactgacactgaggcatgaaagc
tgggggagcaaacag
>Ic-GKGDH0A14ITRC9 length=328 xy=3502_1339 region=14 run=R_2010_07_12_17_28_38_
ggggaatttttggacaatgggcgaaagcctgatccagccattccgcgtgcaggatgaaggccctcgggttgtaaactgct
tttgtacagaacgaaaaggtctctattaatactaggggctcatgacggtactgtaagaataagcaccggctaactacgtg
ccagcagccgcggtaatacgtagggtgcaagcgttaatcggaattactgggcgtaaagcgtgcgcaggcggttatataag
tcagatgtagaaactccccgggctacaaccgtgggaactgctagtttgagactagtatagtctaggaggttaacgggtag
gaaggggg
>B-GKGDH0A14IM99R length=276 xy=3428_2349 region=14 run=R_2010_07_12_17_28_38_
agaccgcggttaagtactaagggtggcaagcgttaatcggaagttaactagggtcggtaaagacgtgagcaggcggtagt
ataagacagangtgaaatccccgacgactcaaacctgggaactgcatttgtgactgtatagctagagtacggtagagggg
gatggaattccgcgtgtagcagtgaaatgcgtagatatgcggaggaacaccgatggcgaaggcaatcccctggacctgta
ctgacgctcatgcacgaaagcgtggggagcaaacag
>B-GKGDH0A14IRX53 length=298 xy=3481_2857 region=14 run=R_2010_07_12_17_28_38_
aacccggcctaactaccgtcgtccacgcagccgcggtaatacggagggtagcaagcgttatccggagttctactggttta
aaggggtggcggtaggcgggtagggtaaggtcagtggtgaaatcctggagcccaactccagaactgccattgatactatc
tatcttgaatattgtggaggtaagcggaatatgtcatgtagcggtgaaatgcttagatatgacatagaacacccattgcg
aaggcagcttactacgcatatattgacgctgaggcacgaaagcgtggggatcaaacag
>Ic-GKGDH0A14ISJ52 length=321 xy=3488_2696 region=14 run=R_2010_07_12_17_28_38_
ggggaattttggacaatggacgcaagtctgatccagccattccgcgtgcaggatgaaggccctcgggttgtaaactgctt
ttgtacggaacgaaaaggtttctcttaatacgaggagctcatgacggtaccgtaagaataagcaccggctaaccacgtgc
cagcagccgcggtaatacgtagggtgcaagcgttaatcggaattacgtgggcgtaaagcgtgcgcaggcggttatataag
acagattgtagaaactccccgggctcaaccgtggaactgctatttgngactgtatagctagagtacgngaggaggggatg
g
>B-GKGDH0A14IPULI length=303 xy=3457_3220 region=14 run=R_2010_07_12_17_28_38_
agcttgcggtactgtaagaataaggatggctagctcctgccagcancgcggtaatacgaggagtccaagcgttatccgga
atcattggttaaagggtccgtaggcggtttaataagtcatggtgaaagcccatcgctcaacggtggaacggcaattgata
ctgttaaacttgaattattaggaagtaactagaatatgtagtgtagcggtgaaatgcttagagattacatggaataccaa
ttgcgaaggcaggttactactaatggattgacgctgatggacgaaagcgtgggtagcgaacag
>Ic-GKGDH0A14IMRR3 length=342 xy=3422_2961 region=14 run=R_2010_07_12_17_28_38_
ggggaatttttggacaatgggcgaaagcctgatccagcaatgccgcgtgtgggaagaaggccttcgggttgtaaaccact
tttgtacggaacgaaacggttcgctttaatacagtgggctaatgacggtaccgtaagaataagcaccggctaactacgtg
ccagcagccgcggtaatacgtagggtgcgagcgttaatcggaattactgggcgtaaagcgtgcgcaggcggttatataag
acagttgtagaaacgtccccgggctaccaaccgtgggaattgctatctgtgactgtatagctagagtacgggtaggaggg
ggtatggtaattccgcgtagta
>Broye3 
cgggaatattgcgcaatggaggaaactctgacgcagtgacgccgcgtgcaggaagaaggttttcggattgtaaactgctt
tagacagggaagaaacaagacagtacctgtagaataagctccggctaactacgtgccagcagccgcggtaatacgtaggg
agcaagcgttatccggatttattgggtgtaaagggtgcgtagacgggaaattaagttagttgtgaaatccctcggcttaa
ctgaggaactgacaactaaaactgatttctgagtnctgagaggaagtggaattcctagtgtagcggtagaaatgcgtaga
tataggagaacacagtggacgaaggcgactttgnggacaagtactg
>Ic-GKGDH0A14INBWA length=391 xy=3429_0360 region=14 run=R_2010_07_12_17_28_38_
ggggaaccgtacgancagcatgccgcgtgagtgatgaaggccgttaacggtcggtaaagactcttttacctagggaagtg
ataatagcagtacctcggagataagctccggctaacnccgtgccagcagccgcggtaatacggagggagctagcgttgtt
cgggattactgggcgtaaagcgtacgtaggcggttattcaagtcagaggtgaaagcccgggggctcaaccccggaacggc
ctttgaaactaggtagctagaatcttggagaggtcagtggaattccgagtgtagaggtgaaattcgtagatattcggaag
aacaccagtggcgaaggcgactgactggacaagtattgacgctgaggtacgaaagcgtggggagcaaacag
>Broye2 
agggaatattgcacaatggaggaaactctgatgcagcaacgccgcgtgagtgaagaaggcccttgggtcgtaaagctctt
tagcgaggaaagaagcttcgtacggtgaataatcgtacgaggtgacggtacctcgagaataagcaccggctaatttcgtg
ccagcagccgcggtaatacgaaaggtgcaagcgttactcggaatcactgggcgtaaagcgcacgtaggcggactcgtagg
tcagttgtgaaatacctgagctcaactcgggaattgcagctgaaaccgcttgtcttgaatacctgaggagggtggggaat
accgtggtggagaagtgaaattcgtagagatcaggtggaacgaccggaggcgaaggcgcctgccgtggcaggtgtattga
cg
>Ic-GKGDH0A14IUM9H length=280 xy=3512_1715 region=14 run=R_2010_07_12_17_28_38_
acgcagccgccggtaagtacggagggtggcgaagacgttgtccgggagtttaattgggtttaaaggggttggcggcaggt
ggtttagttaagttcagtggtgaaagacggtcgctcacgattgcagtgccattgaaactggtagacttgagtaaagtaga
ggtgggcggaattgatagtgtagcggtgaaatgcatagatattatcaagaactccaattgcgtaggcagctcacttggct
tttactgacactcatgcacgaaagtgtgggtatcaaacag
>B-GKGDH0A14IN6VR length=427 xy=3438_3653 region=14 run=R_2010_07_12_17_28_38_
ggggaatattgcacaatgggcgaaagcctgatgcagcaacgccgcgtgagggatgaaggcctcgggttgtaaacctcttt
tagcagggaagaagcgaaagtgacggtacctgcagaaaaagcaccggctaactacgtgccagcagccgcggtaatacgta
gggtgcaagcgttgtccggaattagttgggcgtaaagagctcgtaggcggtttgtcgcgtctgctgtgaaaatccgaggc
tcaacctcggacctgcaggtgggtacggcagactagagtggcgggtaggggagagtgggaacttccgtggtgtaggcggn
ggaatggcgcagatatcgaggagaaccacaagtggacgaggcacatcctcgtcgggacctaagtgacgtctaggatggaa
cgacggaaggtcgggtaggggacgacg
>Le-GKGDH0A14ILSC0 length=306 xy=3411_2114 region=14 run=R_2010_07_12_17_28_38_
tacgtacaganaagnacggcactacgtgccagcagccgccggtaatacgaagggtaggcgaagcgttaatcggagttact
gggcgtaaagacgcgcgtaggtggttcgtagtaagttggaagtgaaataccccgggcctcaacctgggaactgctttcaa
aactagctgagctagagtacggtagagggtggtggaatttcctgtgtagcggtgaaatgcgtagatataggaaggaacac
cagtggcgaaggcgaccacctggactgatactgacactgaggtgcgaaagcgtggggagcaaacag
>Broye4 
ggggaattttggacaatgggcgcaagcctgatccagccatgccgcgtgtctgaagaaggccttcgggttgtaaaggactt
ttgtccgggagcaaatgcctggtgttaatagcatcgggagctgagagtaccggaagaataagcaccggctaactacgtgc
cagcagccgcggtaatacgtagggtgcaagcgttaatcggaattactgggcgtaaagcgtgcgcaggcggttttgaagcc
agatgtgaaagccccgggctcaacctgggaactgcgtttggaactacaagactagagtgtgtcaggagggggtgaattcc
gcgtgtagcagtgaaatgcgtagagntgcggagacacgatggacgaaggcacgcccccgtgggactaacnctgacgctca
tcgacaaccggaaagcggtgggaacgacgaaacgaggaagttaagactaacccgttggttaacgtggtt
>Ic-GKGDH0A14IP5MG length=272 xy=3461_1126 region=14 run=R_2010_07_12_17_28_38_
gcagccgcggtagtacgtagggtggcaagcgttaatcggaagttactagggcggtaagacgtgcgcaggcggtagtataa
gacagatgtgaaataccccgggccgtcaacctgggaactgcatttgtgactgtatagctagagtacggtagagggggatg
gaattccgcgtgtagcagtgaaatgcgtagatatgcggaggaacaccgatggcgaaggcaatcccctggacccgtactga
cgctcatgcacgaaagcgtggggagcaaacag
>GKGDH0A14IUJPD length=360 xy=3511_1199 region=14 run=R_2010_07_12_17_28_38_
gtaagggacgtacctcggtttaaggttaaccttcggggtcgggacgtagacggtaccgggaacggaagtaaaggaaccgg
cgtaactaacgtgccagcagcgcggtaagtacgtagggccgaagcgttaatcggagtactggcgtaaagcgtgcgcaggc
ggtgtgcaagaccgatgtgaaatccccgacgcttaacttgggtattgcattggtgactgcacggctagagtgtgtcagag
gggggtaggaattccacgtgtagcagtgaaatgcgtagagatgtggaggaataccgatggcgaaggcagccccctgggat
aacactgacgctcatgcacgaaagcgtggggagcaaacag
>I-GKGDH0A14IOK4T length=389 xy=3443_1643 region=14 run=R_2010_07_12_17_28_38_
ccggccggtcgcgggaggtgaagggaccgttccgggttggttaaaccggacgtttctagtagggaaggaaaggacgaaag
tagacggtaacctaccaaaagaaaganaccggctaactatgtgccagcagccgcggtaatacatagggtgcaagcgtgtc
ggaattattggcgtaaagagctcgtaggtcgtttgccacgtcggatgtgaaaacctagaggctcaacctcaggcctgcat
tcgatacgagcaaactagagtttggtaggggagactggaattcctggtgtagcggtggaatgcgcagatatcaggaggaa
caccaacggcgaaggcaggtctctgggccaatactgacactgaggagcgaaagtctggggagcgaacag
>Ic-GKGDH0A14ITJMZ length=291 xy=3499_3609 region=14 run=R_2010_07_12_17_28_38_
actacgtagcagcgagccgcggtaagtacgtaggtgggcgagcgttagttccggagtttaatttggttttaaaggggtaa
gggacgtaggcggctgattaagtcagcggtgaaaggtagcagcttaactgttttacatgccgttgatactggttagcttg
agttgacagaaggcagatagaattcctgatgtagcggtgaaatgcttagatatcaggaggaataccgattgcgaaggcag
tctgctgcagtcacactgacgctgaggctcgaaggtgcggggatcaaacag
>Ic-GKGDH0A14IMS1S length=302 xy=3423_0510 region=14 run=R_2010_07_12_17_28_38_
gaggtaccgtaaggaataagnaccggctaactacgtgccagcagccgcggtaatacgtagggtgcaagcgttaatcggag
ttactgggcggtaaagcgtgcgcaggcggttatataagacagatgtgaaatcccgggctcaacctgggactgcattgtga
ctgtatagctagagtacggtagagggggatggaattccgcgtgtagcagtgaaatgcgtagatatgcggaggaacaccga
tggcgaaggcaatccctggacctgtactgacgctcatgcacgaaagcgtggggagcaaacag
>Ic-GKGDH0A14IVOG9 length=255 xy=3524_0795 region=14 run=R_2010_07_12_17_28_38_
aagcgttatccggagttcgaactggtttaaaggggttaggcgtaggcggggcgacggtaaggtcgagtaggtgaaagact
tcgtagcttaactcggaaactagccgttgatactatctgtcttgaatatagtggaggtaagcggaatatgtcatgtagcg
gtgaaatgcttagagatgacatagaacaccaattgcgaaggcagcttgctacactattattgacgctgaggcacgaaagc
gtggggatcaaacag
>B-GKGDH0A14IQSMG length=409 xy=3468_2262 region=14 run=R_2010_07_12_17_28_38_
ggggaatattggacaatggggggcaaccctgatccagccatgccgcgtgtgtgaagaaggccttcgggttgtaaagcact
ttcagtggggagaaaggttgtttacttaatacgtaagcaaattgatgctacccacagaagaagcaccggctaactccgtg
ccagcagccgcggtaatacggagggtgcaagcgttaatcggaattactgggcgtaaagcgtacgtaggtgtttgttaagc
cagctgtgaaactccccgggctcaacctgggcactgcagttggaactggcaagctaggagtagggtaggaggggtgtgga
attccgaggtgtaggcggtagaagtgacgtagatatcgtggaaggaaccacgnggtggacggaaggccgaccacccgtgg
acctcatac
>Ic-GKGDH0A14ILM78 length=433 xy=3409_3654 region=14 run=R_2010_07_12_17_28_38_
tcgatcctacgccaactagccggaccgtcggcgtaggaaggtagtacgggtccgtaacttgggagttgttaaactacggt
ttttggtttactaggaagaaacaataccctccgtgagggaggcttgtacggtactgtaagaataaaggatcggctaactc
cgtgccagcagccgcggtaatacggaggatccaagcgttatccggaatcattgggtttaaaggggtccgtaggcggttta
ataagtcagtggtgaaagcccatcgctcaacggtggaacggccattgatactgttaaacttgaattattaggaagtaact
agaatatgtagtgtagcggtgaaatgcttagagattacatggaataccaattgcgaaggcaggttactactaatggattg
acgctgatggacgaaagcgtgggtagcgaacag
>B-GKGDH0A14IMRDN length=383 xy=3422_2441 region=14 run=R_2010_07_12_17_28_38_
ggggaatattgcacaatgggcgaaagcctgatgcagcaacgccgcgtgagggatgaaggccttcgggttgtaaacctctt
tagcaggaagaagcgaaagtgacggtacctgcagaaaaagcaccggctaactacgtgccagcagccgcggtaatacgtag
ggtgcaagcgttgtccggaattattgggcgtaaagagctcgtaggcggtttgtcgcgtctgctgtgaaatccgaggctca
acctcggacctgcagtggtacgggcaaactgagtggcggtaggggagagtgggaattccgtggtgtaggcggtggaatgc
gcagatatcaggagaaccaccgagtggacgaaggcactatctcgtcgggccgtaatcggacgt
>Ic-GKGDH0A14IN1IM length=357 xy=3437_0796 region=14 run=R_2010_07_12_17_28_38_
aaggtacttaggagttgtaaagttactctcancgggacggagtaatgacggtacccgccgagaagaagaccccggcctaa
ctcgtgccagcagccgcggtaagtacgaagggggcgtagcgttgctcggaattaccgggcgtaaagggaggcgtaggcgg
atagtttagtcagaggtgaaagcccagggctcaaccttggaaatgcctttgatactggctatcttgagtatgggagaggt
aagcggaattccgagtgtagaggtgaaattcgtagatattcggaagaacaccagtggcgaaggcggcttactggcccatt
actgacgctgaggctcgaaagcgtggggagcaaacag
>B-GKGDH0A14ISSVB length=364 xy=3491_1685 region=14 run=R_2010_07_12_17_28_38_
gaggaatattggacaatgggcgcaagcctgatccagccatgccgcgtgcaggaagacggtcctatggattgtaaactgct
tttatacaggaagaaacacctctacgtgtagagacttgacggtactgtatgaatatgcatcggctaactccgtgccagca
gccgcggtaatacggaggatgcaagcgttatccggaatcagtttggggtttaaagggccgtaggcggaccaaaatagtca
gtggtagaaacgcccatcgctcaacgatggaacgccattgatactgttgcttgaattataggaatatagaatatgtagtg
tagcggtanaatgacttagagtattacagtaggtaactacctaa
>Ic-GKGDH0A14IPG6B length=295 xy=3453_2209 region=14 run=R_2010_07_12_17_28_38_
ggccacgcagccgccgggtaagtacggaaggggtggcgaagacgttgttccgggacgtttaatttgggttttaaaggggt
taggcggcaggtggtcgtattaagttacagtggtgaaagaacggtcgctcaacgattgcagtgccattgaaactggtaga
cttgagtaaagtagaggtgggcggaattgatagtgtagcggtgaaatgcatagatattatcaagaactccaattgcgtag
gcagctcacttggcttttactgacactcatgcacgaaagtgtgggtatcaaacag
>B-GKGDH0A14ISV71 length=328 xy=3492_1935 region=14 run=R_2010_07_12_17_28_38_
gaggaatattggacaatgggcgcaagcctgatccagccatgccgcgtgcaggatgacggtcctatggattgtaaactgct
tttgtacaggaagaaacactccctcgtgagggagcttgacggtactgtaagaataaggatcggctaactccgtgccagca
gccgcggtaatacggaggatccaagcgttatccggaatcagtttagggtttaaagggtccgtaggtcggtttaaataagt
cagtggtagaaacgcccatcgctacgaacggtggaacgcattgattactagttaaacttgtaatttagttaaggaataac
taagaata
>Ic-GKGDH0A14IN9PD length=401 xy=3439_3215 region=14 run=R_2010_07_12_17_28_38_
gtaagacccgtcctcgggttggttaaacgttagacgtttacttttgggttagtaaaaccgtttaaccttacgtacgtggt
aaggacgtcgaaggtaccgaaacagaataagacaccggcgtaactaccgtgccagcagccgcggaagtacgagggtggcg
aagcgtatccggaagtcatggtttaaagggtaccggcaggcggatttattaagtcagtggtgaaagcctacagcttaact
gtagaactgccattgaaactgtaagtcttgaattcggtcgaagtgggcggaatgtgtagtgtagcggtgaaatgcataga
tattacacagaacaccgatagcgaaggcagctcactaggcctggattgacgctcagggacgaaagcatggggatcaaaca
g
>Le-GKGDH0A14IQQMS length=342 xy=3467_3778 region=14 run=R_2010_07_12_17_28_38_
aagaaacggaacgacttgtcgagaggngattgacggtactgtatgaataagacaccggctaactaccgtgccagcagccg
ccggtaagtacggagggtggcaagcgttgtccggatttattggtttaaaggggttgcgcaggtggtttattaagtcagtg
gtgaaagacggtcgctcaacgattgcagtgccattgaaactggtagacttgagtaaagtagaggtgggcggaattgatag
tgtagcggtgaaatgcatagatattatcaagaactccaattgcgtaggcagctcacttggcttttactgacactcatgca
cgaaagtgcgggtatcaaacag
>Le-GKGDH0A14IQAAY length=347 xy=3462_3096 region=14 run=R_2010_07_12_17_28_38_
ttaactacgggtaggacgtcacgtgacgggtaccggtaacggaaagtaaagacaaccggccgtaactaacgtgtccgacg
cgagccgcggtaagtacgtagggtagcgaagcgttaatcggaagtactgggcgtaagcgtgcgcaggcggtatgtaagac
agaggtgaaatccccgggctcaacctgggaactgcctttgtgactgcatagctagagtacggtagagggggatggaattc
cgcgtgtagcagtgaaatgcgtagatatgcggaggaacaccgatggcgaaggcaatcccctggacctgtactgacgctca
tgcacgaaagcgtgggggagcaaacag
>Le-GKGDH0A14IQNBF length=303 xy=3466_3577 region=14 run=R_2010_07_12_17_28_38_
gaagacccggccgtaacttcgtgccacgcagccgccggtaagtactaaggggggcgtagcgtgttcggtaagttacttgg
gcggtaaagagcatgtaggcggagtatttaagtcaggggtggaaatacccgcngctcaactgcggaactgcctttgatac
tgggtatcttgagtatggaagaggtgagtggaattccgagtgtagaggtgaaattcgtagatattcggaggaacaccagt
ggcgaaggcggctcactggtccattactgacgctgaggtgcgaaagcgtggggagcaaaacag
>Le-GKGDH0A14IUTWF length=423 xy=3514_2125 region=14 run=R_2010_07_12_17_28_38_
ttcggtaaaagggacccgttaccggggtttcgggttaaaccgttaaggaccgttttcgttaacggtaacgaaaacgggta
actacggtagtaattaacccttacgggcgtaaactgacggtaccgtaacgaactaagcaccggcgtaactactggccagc
agccgcggtaatacgtagggtgcaagcgttaatcggaattactgggcgtaaagcgtgcgcaggcggtttgtaagccagat
gtgaaatccccgagctcaacttgggaactgcgtttgaaactacaagactagaatatgtcagagggggggtagaattccac
gtgtagcagtgaaatgcgtagagatgtggaggaataccaatggcgaaggcagccccctgggataatattgacgctcatgc
acgaaagcgtggggagcaaacag
>Le-GKGDH0A14IOE5P length=272 xy=3441_2091 region=14 run=R_2010_07_12_17_28_38_
actaaccgtgcagcagcgcggagtactaggtggcgagcgtaatcggagtactagggcgtaagacgtgcgcagcggtagta
taagacagangtgaaataccccgggcgtcaacctgggacctgcattgtgactgtatagctagagtacggtanaggggatg
gaattccgcgtgtagcagtgaaatgcgtagatatgcggaggaacaccgatggcgaaggcaatcccctggacctgtactga
cgctcatgcacgaaagcgtggggagcaaacag
>Le-GKGDH0A14IOZXR length=279 xy=3448_0349 region=14 run=R_2010_07_12_17_28_38_
ccagcagccgcggtaagacgtagggaggcaagcgtgtccggagtttactgggcggtaagaagacggcgtaggcgggtctg
ttaagttgtggaaagtgaaagtactccgtgctcaacaccngaaactgcttcgcatactggcagacttgaggaatgcagag
gcaactggaattcctggtgtagcggtgaaatgcgttgatatcaggaggaacacccatggcgaaggcaggttgctgggcat
tatctgacgctgaggcgcgaaagcgtgggtagcaaacag
>Le-GKGDH0A14ISIIK length=369 xy=3488_0554 region=14 run=R_2010_07_12_17_28_38_
tgtaagggaccttacgggttggttaaaggtaacgnttttaccctagggaagtagngtaaatgacaggtacctcggaggaa
taagactccggcgtaactaccgtgccagcagccgcggtaatacgagggaggctagcgtgttcggaatactgggcgtaaag
agtacgtaggcggtattcaagtcagaggtgaaagcctggagctcaactccagaactgcctttgaaactagatagttagaa
tcttggagaggtgagtggaattccgagtgttgagatgaaattcgtagatattcggaagaacaccagtggcgaaggcgact
cactggacaagtattgacgctgaggtacgaaagcgtggggagcaaacag
>Le-GKGDH0A14IU8OD length=327 xy=3519_0795 region=14 run=R_2010_07_12_17_28_38_
gggaaaagaaaagtagattgtacctgagaagaaaggaaccggacgtaacttcgtgccagcagccgcggtaagacgagggg
tccgaagcgttgttcggaagttattgggcggtaaagacgggtgtaggtggctctataagtcagaagtgaaagccccgagc
ttaacttgggaagtgcttttgatactgtagagcctgaatgtgggagaggatcgtggaattccaggtgtagtggtgaaata
cgtagatatctggaggaacaccggtggcgaaggcggcgatctggcccaacattgacactgagacccgaaagcgtggggat
caaacag
>Le-GKGDH0A14IVX88 length=409 xy=3527_1178 region=14 run=R_2010_07_12_17_28_38_
tgacgcgagcgacgccgccgtgggtggagtgaaggcctacgggttggtaaagaccctgtcggctggaaaaggtaagttgc
nctaatactagcaattgcttgatggtaccagcaaaggaagcaccggntaaccctgtgccagcagccgcggtaagtacagg
gggtggctagcgttgttcggaagttactgggcgtaaagggacgcgtaggcggtttagtaagtcagatgtgaaagcccggg
gcttaactccggaagtgcatttgaaactactaggctagagtgcagtagaggttattggaattcccagtgtagaggtgaaa
ttcgtagatattgggaggaacaccagtggcgaaggcggataactgggctgtaactgacgctgaggcgcgaaagcgtgggg
atcaaacag
>Le-GKGDH0A14INCBJ length=346 xy=3429_0909 region=14 run=R_2010_07_12_17_28_38_
aagaaacgaaacgtaccctaccgtcgtagggaggacgttgacggtaactgtagaataaggaatcggcgtaactacctgcc
acgcagcgcggtaatacggaggatccaagcgttatccggaagtcattggtttaaagggtccgtaggcggtttaataagtc
agnggtgaaagcccatcgctcaacggtggaacggccattgatactgttaaacttgaattattaggaagtaactagaatat
gtagtgtagcggtgaaatgcttagagattacatggaataccaattgcgaaggcaggttactactaatggattgacgctga
tggacgaaagcgtgggtagcgaacag
>B-GKGDH0A14IOHX4 length=295 xy=3442_1610 region=14 run=R_2010_07_12_17_28_38_
gaggaatattggacaatgggcgcaagcctgatccagccatgccgcgtgcaggatgacggtcctatggattgtaaactgct
tttgtacaggaagaaacactccctcgtgagggagcttgacggtactgtaaggataaggatcggctaactccgtgccagca
gccgcggtaatacggaggatccaagcgttanccggaatctagtttgggtttaaagggtccgtaggtacggtttaataagt
caggtggtagaaacgcccagtcgctacgaacgggtggaaccggcctagttgatac
>Ic-GKGDH0A14ILH6H length=276 xy=3408_1207 region=14 run=R_2010_07_12_17_28_38_
ggggaattttggacaatggacgaaagtctgatccagccattccgcgtgcaggacggaggccttcgggttgtaaactgctt
tttgtacagaacgaaaaggcttctcttaatacgaggggctcatgacggtactgtaagaataagcaccggctaactacgtg
tcagcagccgcggtaatacgtagggtgcaagcgttaatcggaattactgggcgtaaagcgtgcgcaggcgttatataagt
cagatgtgaaactcccgggctcaaccgtgggaactg
>B-GKGDH0A14ISHPY length=390 xy=3487_3620 region=14 run=R_2010_07_12_17_28_38_
cgggaatattgcgcaatggaggaaactctgacgcagtgacgccgcgtgcaggaagaaggtttttcggattgtaaactgct
ttagacagggaagaaacaagacagtacctgtagaataagctccggctaactacgtgccagcagccgcggtaatacgtagg
gagcaagcgttatccggatttattgggtgtaaagggtgcgtagacgggaaattaagttagttgtgaaatccctcggctta
actgaggaactgcaaactaaaactgtattttctgagtgctggagaggaagtggaattcctagtgtagcggtagaaatgga
cgtagattagttaggaggaacaccgaaggtggacgaaggcgtactttcgnggacagtactgacgttgagg
>Ic-GKGDH0A14IVMCI length=295 xy=3523_2128 region=14 run=R_2010_07_12_17_28_38_
aaggaatattgggcaatggacgcaagtctgaaccagccatgccgcgtgaaggatgaaggccctctgggtcgtaaacttct
tttattagggaagaaacctcaggatgcgtcctgagctgacggtacttaatgaataaggatcggctaacttcgtgccagca
gccgcggtaagacgaaggatcctaagcgttgccggatttacgtgggtttaaaggtgcgtaggacggaaaattagtcagtg
gtagaaagcccgnagctcaactgtggaactgccattgaaacttggtttctagaat
>B-GKGDH0A14IPVJW length=381 xy=3458_0362 region=14 run=R_2010_07_12_17_28_38_
aaggaatattggtcaatggacgcaagtctgaaccagccatgccgcgtgaaggattaaggtcctctggattgtaaacttct
tttatatgggacgaaaacagacctttctaggtcctttgacggtaccatatgaataagcaccggctaactccgtgccagca
gccgcggtaatacggagggtgcaagcgttatccggattcactgggtttaaagggtgcgtaggcgggtaggtaagtcagtg
gtgaaatcctggagctcaactccagactgccattgatactatctatcttgaatattgtggaggtaagcggaatatgtcat
gtagcggtgaaatgacttagatatgacatacgaaccaccagttcgacgaaggctagcttac
>Ic-GKGDH0A14IP493 length=363 xy=3461_0681 region=14 run=R_2010_07_12_17_28_38_
ccgtactggattgtaaactgctttgtacaggaagaaacaactccctccgtgagggagctgacggtactgtaagaataagg
atcggctaactccgtgccagcagccgcggtaatacggaggatccaagcgttatccggaatcattgggtttaaagggtccg
taggcggtttaataagtcagtggtgaaagcccatcgctcaacggtggaacggccattgatactgttaaacttgaattatt
aggaagtaactagaatatgtagtgtagcggtgaaatgcttagagattacatggaataccaattgcgaaggcaggttacta
ctaatggattgacgctgatggacgaaagcgtgggtagcgaaca
>B-GKGDH0A14IR4MT length=258 xy=3483_3043 region=14 run=R_2010_07_12_17_28_38_
ggggaatttttggacaatgggcgaaagcctgatccagccattccgcgtgagtgaagaaggccttcgggttgtaaagctct
ttcgcaagggaagaacacttatcctctaacataggatgaggttgacggtaccttgataagaagcaccggctaactacgtg
ccagcagccgcggtaatacgtagggtgcgagcgttaatcggaattcgngggcgtaaagcgtgcgcagggtcggttttagt
aagtcgagtatgtagaac
>Ic-GKGDH0A14IK2Y6 length=254 xy=3403_1984 region=14 run=R_2010_07_12_17_28_38_
atagggtgtcaagcgttgttccgggataattgggtcgtaagtagactccgtaggtggttagttacgtcggatgtgtaaaa
tctaggcgtcaaccctagacctgctatccgatacgggctagcttgagttggtagggagactggaattcctggtgtagcgg
tggaatgcgcagatatcaggaggaacaccaatggcgaaggcaggtctctgggccaatactgacactgaggagcgaaagtg
tggggagcgaacag
>B-GKGDH0A14IU11V length=420 xy=3517_0401 region=14 run=R_2010_07_12_17_28_38_
gaggaatattggacaatgggcgcaagcctgatccagccatgccgcgtgcaggatgacggtcctatggattgtaaactgct
tttgtacaggaagaaacactccctcgtgagggagcttgacggtactgtaagaataaggatcggctaactccgtgccagca
gccgcggtaatacggaggatccaagcgttatccggaatcagtttgggtttaaagggtccgtaggtcggtttaataagtcc
agtggtagaaacgcccatcgctcaacggtggaacggcctattgatactagttaaacttgaattataggaataactagaat
atgtagtgtaggcggtagaaatgacttagagtattacataggaataccaagttgacggaaggctaggttactactaatga
ttgacgntgagtaggaacgg
>B-GKGDH0A14IPTO5 length=396 xy=3457_2055 region=14 run=R_2010_07_12_17_28_38_
gaggaatattggtcaatgggcgcaagcctgaaccagccatgccgcgtgcaggaagacggtcctatggattgtaaactgct
tttatacaggaagaaaccctcccacgtgtgggagattgacggtactgtaggaataaggatcggctaactccgtgccagca
gccgcggtaatacggaggatccaagcgttatccggaatcattgggtttaaagggtccgtaggcggtcttataagtcagtg
gtgaaatcccatcgctcaacgatggaactgccattgatactgtaagacttgaatacttaggaataactagaatatgtagt
gtagcggtagaaatgcttagattattacatggaataccaattgacgaaggcaggttactactaagtgattgacgtc
>B-GKGDH0A14INONM length=326 xy=3433_0512 region=14 run=R_2010_07_12_17_28_38_
gaggaatattggacaatgggcgcaagcctgatccagccatgccgcgtgcaggaagacggtcctatggattgtaaactgct
tttatacaggaagaaacacctctacgtgtagagacttgacggtactgtatgtataagcatcggctaactccgtgccagca
gccgcggtaatacggaggatgcaagcgttanccggaatctagttgggtttaaggccgtaggcgaccaaatagtcaggtgg
tagaacgcccatcgctacaacgatacggaaccggcctagttgattacgttggttttcggactttaggtaaatttagttaa
gggaaa
>Ic-GKGDH0A14IUPJE length=353 xy=3513_0568 region=14 run=R_2010_07_12_17_28_38_
ggtttactacggaaggaaacgaaactaccctacccgttcgtagggaggacgttgacgggtaccgtgtagggaataaggaa
tcggcgtaactaccgtgccagcagccgcggtatacgaggatcaagcgttatccggatcatggttaagggtccgtagcggt
tataagtcatggtgaaagcccatcgctcaacggtggaacggccattgatactgttagacttgaattattaggaagtaact
agaatatgtagtgtagcggtgaaatgcttagagattacatggaataccaattgcgaaggcaggttactactaatggattg
acgctgatggacgaaagcgtgggtagcgaacag
>Ic-GKGDH0A14IVZRE length=301 xy=3527_3128 region=14 run=R_2010_07_12_17_28_38_
taagacaccggcgtaactaacgtagcctacgcagcgccggtaagtactagggtaggcaagcgttaatcggaattactggg
cggtaaagacgtgcgcaggcggttatataagtcagatgtgaaatccccgggctcaacctgggaactgcatttgagactgt
atagctagagtacggtagaggggggatggaattccgcgtgtagcagtgaaatgcgtagatatgcggaggaacaccgatgg
cgaaggcaatcccctggacctgtactgacgctcatgcacgaaagcgtgggggagcaaacag
>Ic-GKGDH0A14IOHII length=333 xy=3442_1048 region=14 run=R_2010_07_12_17_28_38_
gtagggtaaggaaagcgaaagtagacggtaccgtaccagaagaagacaccggctaactatgtgccagcagccgcggtaat
acatagggtgcaagcgttgtccggaagttattgggcggtaaagagctcgtaggtggttcgatacgtcggatgtgaaatac
aggggctcaacccctgacctgcatccgatacggtcgagctagagtttggtaggggagactggaattcctggtgtagcggt
ggaatgcgcagatatcaggaggaacaccgatggcgaaggcaggtctctgggccaatactgacactgaggagcgaaagcgt
gggtagcgaacag
>Ic-GKGDH0A14IPERP length=351 xy=3452_3187 region=14 run=R_2010_07_12_17_28_38_
ttacggggtttggttggtaaggacctacgttttaccctaagggatgataaatgacagtactggagaataagctccggcta
actccgtgccagcagccgcggtaatacggagggagctagcgttgtcggaatactggcgtaagagtacgtagcggtattca
agtcagaggtgaaagcctggagctcaactccagaactgcctttgaaactagatagctagaatcttggagaggtgagtgga
attccgagtgtagagatgaaattcgtagatattcggaagaacaccagtggcgaaggcgactcactggacaagtattgacg
ctgaggtacgaaagcgtgggggagcaaacag
>Ic-GKGDH0A14IPZ9N length=302 xy=3459_2377 region=14 run=R_2010_07_12_17_28_38_
cggtactgtagaataaggatcggctaactccgtgccagcagccgcggtaatacgaggatccaagcgttatccggaagtca
tggtttaaagggtccgtaggccggtttaataagtcacgtggtgaaagcccatcgctcaacggtggaacggccattgatac
tgttaaacttgaattattaggaagtaactagaatatgtagtgtagcggtgaaatgcttagagattacatggaataccaat
tgcgaaggcaggttactactaatggattgacgctgatggacgaaagcgtgggtagcgaacag
>B-GKGDH0A14IRO5A length=407 xy=3478_3452 region=14 run=R_2010_07_12_17_28_38_
ggggaatttttggtcaatgggcgcaagcctgaaccagccatgccgcgtgcaggaagacggtcctatggattgtaaactgc
ttttatttgggaataaacctatttacgtgtagatagctgaaggtaccaaatgaataagcaccggctaactccgtgccagc
agccgcggtaatacggagggtgcaagcgttagtccggaatcagttgggtttaaagggtccgtaggtcgtttaatagtcag
tggtagaacgcccatcgctcgaacggtggaacgccattgatactagttaactgaattataggaagtaactagaatatggt
agtgtaggcggtagaatgcttagagtattacagtaggaattaaccagttacgacggaagtcgtaaggtttaacctacgta
agtggta
>Ic-GKGDH0A14IMO5T length=217 xy=3421_3663 region=14 run=R_2010_07_12_17_28_38_
cgtaagagntcgtacggtggttcgatacgtcggatgtgaaatacagggcgtcaacccctgacctgcatccgatacggtcg
agctagagtttggtaggggagactggaattcctggtgtagcggtggaatgcgcagatatcaggaggaacaccgatggcga
aggcaggtctctgggccaatactgacactgaggagcgaaagcgtggggagcgaacag
>B-GKGDH0A14ITBDR length=288 xy=3497_1101 region=14 run=R_2010_07_12_17_28_38_
gaggaatattggacaatgggcgcaagcctgatccagccatgccgcgtgcaggatgacggtcctatggattgtaaactgct
tttatacaggaagaaaccctcccacgtgtgggagattgacggtactgtaggaataaggatcggctaactccgtgccagca
gccgcggtaatacggaggatccaagcgttatccggaatctagtttagggtttaaacgggtcgtaggcggtcttataagtc
aggtgtagaactcccatcgctacaacgagtaggaactcgacctagttg
>Ic-GKGDH0A14IQJWY length=311 xy=3465_3264 region=14 run=R_2010_07_12_17_28_38_
gacgggtaactcgtagaagtaaagacaccggcctaactacgcgccngcagccgcggtaatacgtagggtgcaagcgtaat
cggaattactggcggtaaagcgtgcgcaggcggttagtataagtcagatgtgaaatcccgggcctcaacctgggaactgc
atttgagactgtatagctagagtacggtagagggggatggaattccgcgtgtagcagtgaaatgcgtagatatgtggagg
aacaccgatggcgaaggcaatcccctggacctgtactgacgctcatgcacgaaagcgtggggagcaaacag
>B-GKGDH0A14IRJZP length=272 xy=3477_0867 region=14 run=R_2010_07_12_17_28_38_
agggaatattgggcaatggacgcaagtctgacccagccatgccgcgtgcaggatgaaggcgttatgcgttgtaaactgct
tttatacaggaagaaacgactcttgcgagaggcattgacggtactgtatgaataagcaccggctaactccgtgccagcag
ccgcggtaatacggagggtgcaagcgttgtccggtatttagttgggtttaaagggtgcgcgtaggttggtttattaagtc
aggtggtagaaaggacggtcgctacaacgatt
>Ic-GKGDH0A14IUEDC length=260 xy=3509_2478 region=14 run=R_2010_07_12_17_28_38_
agcgcgggaatacataggtgcagacgtgtcggaattattgggcgtaaagagctcgtaggtggttagatacgtccggatgt
gaaatcagggctcaacccctgacctgcattcgatacggtctagctagagtgtggtaggggaggactggaattcctggtgt
agcggtgggatgcgcagatatcaggaggaacaccgatggcgaaggcaggtctctgggccattactgacactgaggagcga
aagcgtggggaagcgaacag
>Ic-GKGDH0A14IU2PZ length=286 xy=3517_1269 region=14 run=R_2010_07_12_17_28_38_
accggcgtaactcgtgccagcagcagcggtaatacgaagggtgcaagcgttaatcggaagttactgggcgtaaagacgcg
cgtaggcggtttggtaagtgtgatgtgaaatccccgggctcaacctgggaactgcatcacatactgtcaggctagagtac
ggtanaggggggtagaattccacgtgtagcggtgaaatgcgtagagatgtggaggaataccagtggcgaaggcggccccc
tggatcgatactgacgctgaggtgcgaaagcgtggggagcaaacag
>Ic-GKGDH0A14ILBOA length=368 xy=3406_0968 region=14 run=R_2010_07_12_17_28_38_
ggggaatttttggacaatggacgcaagtctgatccagccattccgcgtgcaggatgaaggccctcgggttgtaaactgct
tttgtacggaacgaaaaggtttctattaatactaggagctcatgacggtaccgtaagaataagcaccggctaactacgtg
ccagcagccgcggtaatacgtagggtgcaagcgttaatcggaattactgggcgtaaagcgtgcgcaggcggttatataag
tcagatgtagaaacgtcccccgggctccaaccgtgggaactgactatttgagactgtatagctagaggtacggtaggagg
gggataggtaacgttccgacggtgtagcaaggtagaaatggacgtaag
>Ic-GKGDH0A14IMPT1 length=357 xy=3422_0439 region=14 run=R_2010_07_12_17_28_38_
gaggaatattggtcaatgggcgaaagcctgacgcagccatgccgcgtgaatgatgaaggtcttaggattgtaaaattctt
tcagcggggacgataatgacggtacccgcagaagaagccccggctaacttcgtgccagcagccgcggtaatacgaagggg
gctagcgttgctcggaattactgggcgtaagggagcgtaggcggatagtttagtcagaggtgaaagcccagggctcaacc
ttggaaatgcctttgatactggctatcttgagtatgggagaggtaagcggaattccgagtgtagaggtagaatgagtata
tagagacgacgacgacggngaggcgagtacacgtccc
>Ic-GKGDH0A14IOQP3 length=317 xy=3445_0697 region=14 run=R_2010_07_12_17_28_38_
ggggaattttggacaatggacgcaagtctgatccagccattccgcgtgcaggatgaaggccctcgggttgtaaactgctt
ttgtacggaacgaaaaggtttctattaatactaggagctcatgacggtaccgtaagaataagcatcggctaactacgtgc
cagcagccgcggtaatacgtagggtgcaagcgttaatcggaattactgggcgtaaagcgtgcgcaggcggttatataaga
cagatgtagaaactccccgggntccaaccgtgggaactgctatttgngactgtatagctagaggtacggaggagggg
>Ic-GKGDH0A14ITA32 length=330 xy=3497_0752 region=14 run=R_2010_07_12_17_28_38_
ggggaatattgggcaatggacgcaagtctgacccagccatgccgcgtgcaggatgaaggcgttatgcgttgtaaactgct
tttatacaggaagaaacgactcttgcgagaggcattgacggtactgtatgaataagcaccggctaactccgtgccagcag
ccgcggtaatacggagggtgcaagcgttgtccggtatttagttgggtttaaagggtgcgcgaggttggtttattaagtca
gtggtagaaagacggtcgctcaacgattgcagtgccattagaaactggtagacttagaagtaaagtaggaggtggacgga
attgataggt
>Ic-GKGDH0A14IQ0MP length=437 xy=3471_0351 region=14 run=R_2010_07_12_17_28_38_
ggggaatattggacaatggggggaaaccctgatccagcaatgccgcgtgagtgatgaaggccttagggtcgtaaagctct
tttaccagggatgataatgacagtacctggagaataagctccggctaactccgtgccagcagccgcggtaatacggaggg
agctagcgttgttcggaattactgggcgtaaagcgtacgtaggcgttattcaagtcagaggtgaaacggcccgggctccg
aaccccggacggtcctttagaaactggtagctagaatcttggagaggtcaggggaattccgagtgtagaggtgaaattcg
tagatattcggaagaacacagtggcgaaggcgactgactggacagtatgagctgaggtacgaaggcggtgggganacaaa
cgaggtaattaagatacccgtagggtaacgacttacg
>Ic-GKGDH0A14IM60C length=309 xy=3427_2218 region=14 run=R_2010_07_12_17_28_38_
ggggaattttggacaatggacgcaagtctgatccagccattccgcgtgcaggatgaaggccctcgggttgtaaactgctt
ttgtacggaacgaaaaggtttctattaatactagggctcatgacggtactgtaagaataagcaccggctaactacgtgcc
agcagccgcggtaatacgtagggtgcaagcgttaatcggaattacgtgggcgtaaagcgtgcgcaggtcggttatataag
tcagatgtgaaacgtccccgggctacaacctgggaactgctatttgagtactgtatagctagagtacgg
>Ic-GKGDH0A14IV8IY length=393 xy=3530_2200 region=14 run=R_2010_07_12_17_28_38_
ggggaattttggacgatggacgcaagtctgatccagccattccgcgtgcaggatgaaggccctcgggttgtaaactgctt
ttgtacggaacgaaaaggtttctattaatactaggagctcatgacggtaccgtaagaataagcaccggctaactacgtgc
cagcagccgcggtaatacgtagggtgcaagcgttaatcggaattactgggcgtaaagcgtgcgcaggcggttatataaga
cagatgtgaaactcccgggctcaacctgggaactgctatttgtgactgtatagctagagtacggaggaggggatggaatt
ccgngtgtagcagtagaaagtgagtagatagtggacgggaaggaaccgaccggagtacggacgggaaacggac
>Le-GKGDH0A14INT99 length=263 xy=3434_3711 region=14 run=R_2010_07_12_17_28_38_
ggagtccaagcggtattccggagtttaattggttttaaaggggtaaggcgacggttggtacgatataaagtctagctgtg
aaagtttaacggtactcaaccgtcgaaattgcagttgatactgtatgtcttgagtgtacaagaggtgggcggaattcgtg
gtgtagcggtgaaatgcttagatatcacgaagaactccaattgcgaaggcagctcactggggtacaactgacactgaggc
tcgaaagtgtgggtatcaaacag
>Le-GKGDH0A14IPHDZ length=320 xy=3453_2485 region=14 run=R_2010_07_12_17_28_38_
gtagaggtaccggtaacgaataaganaccggccgtactacgtgccagcagcgcggtaagtacgtagggtggcggagcgtt
aatcggaagttactagggcggtaaagacgtgcgcaggcggttatgtaagacagatgtcgaaataccccgggccgtcaacc
tgggacctgcattgtgactgcatagctagagtacggtagagggggatggaattccgcgtgtagcagtgaaatgcgtagat
atgcggaggaacaccgatggcgaaggcaatcccctggacctgtactgacgctcatgcacgaaagcgtggggagcaaacag
>Ic-GKGDH0A14IP5VC length=340 xy=3461_1446 region=14 run=R_2010_07_12_17_28_38_
ttaggattgtaaattactttctagngggacggataatanggtacccgccagaagaagcccggctaactcgtgccagcagc
cgcggtaatacaagggggcgtagcgttgctcggaattactgggcgtaaagggagcgtaggcggatagtttagtcagaggt
gaaagcccagggctcaaccttggaaatgcctttgatactggctatcttgagtatgggagaggtaagcggaattccgagtg
tagaggtgaaattcgtagatattcggaagaacaccagtggcgaaggcggcttactggcccattactgacgctgaggctcg
aaagcgtggggagcaaacag
>Ic-GKGDH0A14IVLQ6 length=344 xy=3523_1360 region=14 run=R_2010_07_12_17_28_38_
ggtacgaaaaggttaacgtnttaattaactagagngtcatnggtaccgtacgaataagacacggcgtactactgccagca
gcgcgtagtactagggtgcaagcgttaatcggaagttactagggcggtaagacgtgcgcagcgggttagtataagacaga
tgtgaaataccccgggcgtcaacctgggaactgcatttgtgactgtatagccagagtacggtagagggggatgggattcc
gcgtgtagcagtgaaatgcgtagatatgcggaggaacaccgatggcgaaggcaatccctggacctgtactgacgctcatg
cacgaaagcgtggggagcaaacag
>Ic-GKGDH0A14IOLQ5 length=310 xy=3443_2447 region=14 run=R_2010_07_12_17_28_38_
cggtaaccgtgttaagaataaggaatcggcgtaactaccgtcgtccagcagccgcggtaatacggaggagtccaagcgtt
atccggaatcatgggtttaagggtccgtaggcggttaataagtcagtggtgaaagcccatcgctcaacggtggaacggcc
attgatactgttaaacttgaattattaggaagtaactagaatatgtagtgtagcggtgaaatgcttagagattacatgga
ataccaattgcgaaggcaggttactactaatggattgacgctgatggacgaaagcgtgggtagcgaacag
>Ic-GKGDH0A14IRGNC length=266 xy=3476_0630 region=14 run=R_2010_07_12_17_28_38_
tacggagggtaggcgaagacggttattccggagttctacngggtttaaagggttaggcgtaggcgggtaggtaaggtcag
tggtgaaatacctcggagctcaactccagaactgccattgatactatctatcttgaatattgtggaggtaagcggaatat
gtcatgtagcggtgaaatgcttagatatgacatagaacacccattgcgaaggcagcttactacacatatattgacgctga
ggcacgaaagcgtggggatcaaacag
>Ic-GKGDH0A14IW9A9 length=392 xy=3542_0723 region=14 run=R_2010_07_12_17_28_38_
acgtagtccggtacgttacgaggttactagttaacgtcgtgtttacctacgagaaagaaaccgactcccgtcgtaggagg
ggcgttagacggtacgttgtaagaanaaggtatcggctaatccgtgccagcagcgcggtaatacggaggatccaagcgtt
atccggatcattggtttaagggtccgtaggcgggctaataagtcagtggtgaaatctcccggctccaaccgggaaatggc
cattgatactgttagtcttgaattataaggaagtaactagaatatgtagtgtagcggtgaaatgcttagagattacatgg
aataccaattgcgaaggcaggttactacttatggattgacgctgatggacgaaaagcgtgggtagcgaacag
>Ic-GKGDH0A14IRB22 length=270 xy=3474_2908 region=14 run=R_2010_07_12_17_28_38_
agccgcggtaatacggaggagtccaacgcgttatccggaagtcattgggtttaaagggtccggtaggcggtcagataagt
cagtggtgaaagcccatcgctcaacggtggaacggccattgagtactgtctgacttgaattattaggaagtaactagaat
atgtagtgtagacggtgaaatgcttagagattacatggaataccaattgcgaaggcaggttactactaatatattgacgc
tgatggacgaaagcgtgggtaagcgaacag
>Ic-GKGDH0A14IVYTV length=235 xy=3527_1921 region=14 run=R_2010_07_12_17_28_38_
gtattgggtcggtaaagaagacgtcgtaggtggttagagtacgtcggagtgtgaaatacaggggcgtcaacccctgaccc
gccattcgatacggtctagctagagtggtggtaggggagactggaattcctggtgtagcggtggaatgcgcagatatcag
gaggaacaccgatggcgaaggcaggtctctgggccattactgacactgaggagcgaaagcgtggggagcgaacag
>Ic-GKGDH0A14IOXF7 length=284 xy=3447_1221 region=14 run=R_2010_07_12_17_28_38_
taaggaatacggctaactaccgtgccagcagccgcggtatacggaggatccaagcgtatccggaatcatggttaagggtc
cgtaggcggttataagtcagtggtgaaagcccatcgctcaacggtggaacggccattgatactgttaaacttgaattatt
aggaagtaactagaanatgtagtgtagcggtgaaatgcttagagattacatggaataccaattgcgaaggcaggttacta
ctaatggattgacgctgatggacgaaagcgtgggtagcgaacag
>Ic-GKGDH0A14ISJ1C length=392 xy=3488_2526 region=14 run=R_2010_07_12_17_28_38_
gttacttacggggtaaggaaaaaaggtaaaccgtaactggtacgtgggtaaaaacgttaaggtaccgggtacccgtacgg
aatagaataaagacaaccggccgtaactaccgtcggccacgcagccgcggtaagtacggagggtaggcgaagcgttgtcc
ggagtttattggtttaaagggttaggcgtaggcggctgaataagtcagcggtgaaagacttcggcttaaccggagcagtg
ccgttgatactgtttagcttgagtgttggaggggtacatggaattgatggtgtagcggtgaaatgcatagataccatcag
gaacaccgatagcgaaggcattgtactggccaacaactgacgctgaggcacgaaagtgtggggatcgaacag
>Le-GKGDH0A14IOI2W length=367 xy=3442_3078 region=14 run=R_2010_07_12_17_28_38_
gacttctagacgaggaggaagaggttntggtgttaatagttaacacagctttgacgttactacgcacgaagaaagnaccg
gctactactgtgccagcaagccgccggtaagtacagagggtggcgaagcgttaatcggaagttactgggcggtaaagcgc
acgtaggcggtttttaagtcagatgtgaaagccccgggctcaacctgggaattgcatttgaaactggaaaactagagtgt
gtgagaggggggtagaattccaagtgtagcggtgaaatgcgtagagatttggaggaataccagtggcgaaggcggccccc
tggcacaacactgacgctcaggtgcgaaagcgtgggggagcaaacag
>Le-GKGDH0A14INZM8 length=422 xy=3436_2466 region=14 run=R_2010_07_12_17_28_38_
gtggtgagaaggacgttcggagttggttaaaggtaacgacgtttaaagtttagggtacgggaaaggggacgaggtaaagt
acggaagtaaccttcggtctgttttgtacggttaccgtaaccgagaataaagacaccggcgtaactactgtgccagcagc
cgcggtaatacagagggtgcaagcggttaatcggaagttactgggcgtaaagcgcgcgtaggtggttggttaagttggat
gtgaaagccccgggctcaacctgggaactgcatccaaaactggccggctagagtacggtagagggtggtggaatttcctg
tgtagcggtgaaatgcgtagatataggaaggaacaccagtggcgaaggcgaccacctggactgatactgacactgaggtg
cgaaagcgtggggagcaaacag
>Le-GKGDH0A14ISIGD length=412 xy=3488_0475 region=14 run=R_2010_07_12_17_28_38_
cgagtccagccgactgccgcggtgaggtgagaaggccttcgggttggtaaaggactctttcgtcgagggaaggaaaaacg
taaccggttaataccctcgtgcggagtgacggtaccttgataagaagcaccggctaactacgtgccagcagccgcggtaa
tacgtagggtgcgagcgttaatcggaattactgggcgtaaagcgtgcgcaggcggttttttaagacaggcgtgaaatccc
cgggcttaacctgggaatggcgcttgtgactggaaggctagagtatggcagaggggggtggaattccacgtgtagcagtg
aaatgcgtagagatgtggaggaacaccgatggcgaaggcagccccctgggccaatactgacgctcatgcacgaaagcgtg
gggagcaaacag
>Le-GKGDH0A14INQKX length=335 xy=3433_3007 region=14 run=R_2010_07_12_17_28_38_
taggtcgtaacggtacgtagtacgtaggaactaaagacaccggccgtaactaccgtgccagcagccgcggtaatacggag
gtggcaagcgttgtccgggagtttatttgggtttaaagggttaggcggcaggtggtttatttaagttcagtagtgaaaga
acggtcgctcaacgattgcagtgccattgaaactggtagacttgagtaaagtagaggtgggcggaattgatagtgtagcg
gtgaaatgcatagatattatcaagaactccaattgcgtaggcagctcacttggcttttactgacactcatgcacgaaagt
gtgggtatcaaacgg
>Le-GKGDH0A14IOOQ3 length=396 xy=3444_2237 region=14 run=R_2010_07_12_17_28_38_
gtactgccacgccactncgcgngcaggagtnaaggacgtatgcgtgtaaactagctttattacaggaagaaacgaacnct
tgcgagaggcattgacggtactgtatgaataagcaccggctaactccgtgccagcagccgcggtaatacggagggtgcaa
gcgttgtccggattattgggtataaagggcgtctaggcggtttagaaagtctgatgtgaaaatgcggggctcaaccccgt
attgcgtaggaaactactagactagagtattggagaggtaagcggaactacaagtgtagaggtgaaattcgtagatattt
gtaggaatgccaattgggaagccagcttactggacaaatactgacgctgaagcgcgaaagctaggggagcaaacag
>Le-GKGDH0A14IP6MN length=369 xy=3461_2429 region=14 run=R_2010_07_12_17_28_38_
ccgggttcggtaaagtacgactttcgtcaagggaaggaaaacgttaagttactctaacatagaactgaggttgacggacc
ttgatagaagcaccggcgtaactacgtgccagcagccgcggtaatacgtaggtgcgagcgttaatcggatactggcgtaa
gcgtgngcagcggtttgtaagtcagatgtgaaatccccgagctcaacttgggaattgcgtttgaaactacaagactagaa
tatgtcagaggggggtagaattccacgtgtagcagtgaaatgcgtagagatgtggaggaataccaatggcgaaggcagcc
ccctgggataatattgacgctcatgcacgaaagcgtggggagcaaacag
>Le-GKGDH0A14IO6Y8 length=364 xy=3450_1282 region=14 run=R_2010_07_12_17_28_38_
ggattgtaactagctttatttggtaagtaaacctaattaacgtgtagatagactgaaggtaccgaaactagaataaagca
ccggcgtaactccgtgccagcagccgcggtaatacggaggatccaagcgttatccggaatcattgggtttaaagggtccg
taggcggtcttataagtcagtggtgaaagcccatcgctcaacgatggaactgccattgatactgtacgacttgaattttt
gtgaagtaactagaatatgtagtgtagcggtgaaatgcttagatattacatggaataccaattgcgaaggcaggttacta
acaaacgattgacgctgatggacgaaagcgtggggagcgaacag
>Le-GKGDH0A14IQYMV length=366 xy=3470_1861 region=14 run=R_2010_07_12_17_28_38_
gtttaacggtacgaaaaaaggtttacgtattaattaactaggaaggcncactgacggtaccggtaagaagtaaganaccg
gcgtaactacgtgccagcagccgcggtaatacgtagggtggcaagcgttaatcggaagttactgggcggtaaagcgtgcg
caggcgggttatgtaagacagaggtgaaatccccgggctcaacctgggaactgcctttgtgactgcatagctagagtacg
gtagagggggatggaattccgcgtgtagcagtgaaatgcgtagatatgcggaggaacaccgatggcgaaggcaatcccct
ggacctgtactgacgctcatgcacgaaagcgtgggggagcaaacag
>Lo-GKGDH0A14IPZDG length=371 xy=3459_1218 region=14 run=R_2010_07_12_17_28_38_
ggggaatttttggacaatgggcgaaagcctgatccagccattccgcgtgcaggatgaaggccctcgggttgtaaactgct
ttttgtacagaacgaaaaggtttctattaatactaggagctcatgacggtactgtaagaataagcaccggctaactacgt
gccagcagccgcggtaatacgtagggtgcaagcgttaatcggaattactgggcgtaaagcgtgcgcaggcggttatataa
gtcagatgcgaaactccccgggctacaaccgtgggaactgctatttgagactgtatagctagagtacggtaggaggggat
ggaattccgcgtgtagcagtagaaatgacgtagatagtggacggaaggacc
>Le-GKGDH0A14IPQWV length=364 xy=3456_2541 region=14 run=R_2010_07_12_17_28_38_
cgcgtgagngagtgaaggctagggttggttaaagactctttacttggggagtgataatagacagtacccacgagaataag
ctccggctaactccgtgccagcagccgcggtaatacggagggagctagcgttgttcggaatactgggcgtaaagcgcacg
taggcggctttttaagtcaggggtgaaatcccgaggctcaacctcggaactgcccttgaaactgggaagctagaatcttg
gagaggcgagtggaattccgagtgtagaggtgaaattcgtagatattcggaagaacaccagtggcgaaggcgactcgctg
gacaagtattgacgctgaggtgcgaaagcgtggggagcaaacag
>Lo-GKGDH0A14IWDLB length=346 xy=3532_0573 region=14 run=R_2010_07_12_17_28_38_
ggggaatcttgcgcaatgggcgaaagcctgacgcagcaacgccgcgcgcgggatgaaggccttcgggctgtaaaccgctt
tcagcaggaacgaaaatgacggtacctgcagaagaaggagcggccaactacgtgccagcagccgcggtgacacgtaggct
ccaagcgttgtccggtatttagttgggcgtaaagagctcggtaggcggttgagtaaggtcgggtgtagaaactcgtgggc
cttaacccggagaccgccatccgatactgctctgactagagttcgagggaggggagtaggggtaattccgtagtggtagg
cggtagaaatgcganagatagtagga
>Le-GKGDH0A14ISHNH length=308 xy=3487_3531 region=14 run=R_2010_07_12_17_28_38_
ggtacctcgaagaataaagacaccggccgtaactacgtgccagcagccgcggtaagtacgtagggtgcaagcgttaatcg
gaattactgggcgtaaagacgtgcgcagcggttgtgcaagacagatgtgaaatccccgggcttaacctgggaatggcatt
tgtgactgcacggctagagtgtgtcagaggggggtagaattccacgtgtagcagtgaaatgcgtagatatgtggaggaat
accgatggcgaaggcagccccctgggataacactgacgctcatgcacgaaagcgtggggagcaaacag
>Lo-GKGDH0A14INMEV length=374 xy=3432_1701 region=14 run=R_2010_07_12_17_28_38_
ggggaatcttagacaatgggggaaaccctggtctagccatgccgcgtgatcgatgaaggccttagggttgtaaagatctt
tcagatgggaagataatgacggtaccatcagaagaagcccccggctaactccgtgccagcagccgcggtaatacggaggg
ggctagcgttattcggaattactgggcgtaaagcgcacgtaggcggactgaaaagtcagaggtgaaatcccgagggctca
accttggaactgcctttgaaactctcagtcttgagntcgtgagaggtgagtggaattccgagtgtagaggtagaaattcg
tagattagttacgggaaggaaaccaccgaggtgggacggaaacgggcggcctac
>Lo-GKGDH0A14INYF6 length=346 xy=3436_0916 region=14 run=R_2010_07_12_17_28_38_
ggggaattttggccaatgggcgaaagcctgatccagccattccgcgtgcaggatgaaggccctcgggttgtaaactgctt
ttgtacagaacgaaaaggtttctattaatactagaagctcatgacggtactgtaagaataagcaccggctaactacgtgc
cagcagccgcggtaatacgtagggtgcaagcgttaatcggaattacgtgggcgtaaagcgtgcgcaggcggttatataag
tcagatgtagaaacgtccccgggctaccaaccgtgggaactgctatttgagactgtatagacgtagaggtacggtaggag
gggataggtaacgttccgacggtgta
>Lo-GKGDH0A14IU88L length=323 xy=3519_1523 region=14 run=R_2010_07_12_17_28_38_
ggggaatatttgcacaatgggcgaaagcctgatgcagcgacgctgcgtgagggatgacggccttcgggttgtaaacctct
ttcagtcaggaacaagccacttgtggtgagggtactggcagaagaagcaccggctaactacgtgccagcagccgcggtaa
tacggtagggtgcgagcgttatccggaattataggggcgtaaaggagctttaggtaggcggttttgccgcgtctgcttgg
taggaaacggcccggggtcttaaccgtccgggtctgcgaggtgggtacgggcaggctagagtgagtggtaagggtactgg
taa
>Lo-GKGDH0A14INVAC length=278 xy=3435_0914 region=14 run=R_2010_07_12_17_28_38_
ggggaattttggacaatggacgcaagtctgatccagccattccgcgtgcaggacgaaggccttcgggttgtaaactgctt
ttgtacagaacgaaaaggtctctattaacactagggctcatgacggtactgtaagaataagcaccggctaactacgtgcc
agcagccgcggtaatacgtagggtgcaagcgttaatcggaactactgggcgtaaagcgtgcgcaggcggttatataagac
agatgtagaaacgtccccggctacaaccgtaggaacgt
>Lo-GKGDH0A14IOR5W length=291 xy=3445_2562 region=14 run=R_2010_07_12_17_28_38_
ggggaattttggacaatgggcgcaagcctgatccagcaatgccgcgtgcaggatgaaggccttcgggttgtaaactgctt
ttgtacggaacgaaacggctctttctaataaagagggctaatgacggtaccgtaagaataagcaccggctaactacgtgc
cagcagccgnggtaatacgtagggtgcgagcgttaatcggaattacgtgggcgtaaagcgtgcgcaggcggttatataag
acagatgtagaaactccccgggctcaaccgtgggaccctgctatttgtgac
>Lo-GKGDH0A14IRM10 length=379 xy=3478_0742 region=14 run=R_2010_07_12_17_28_38_
ggggaatattgggcaatggaggaaaactctgacccagcgacgccgcgtgcgggatgaaggccttcgggttgtaaaccgct
ttcagcagggaagaagcgaaagtgacggtacctgcagaagaagcaccggctaactatgtgccagcagccgcggtaataca
tagggtgcaagcgttgtccggaattagttgggcgtaaagagctcgtaggtggttcgtcacgtcggatgtagaaactcgtg
ggaccttaacccgagacctgcattcgagtacgggcgagcttggagtagtgggtaggggacgtccgtaggtaattccgtag
ggttggtaggtcgggtaggaaagttcggacgacgaagtattaacgtacgaagggaacgg
>Lo-GKGDH0A14ILVVF length=313 xy=3412_2569 region=14 run=R_2010_07_12_17_28_38_
agggaatattgggcaatggaggaaactctgacccagcgacgccgcgtgcgggatgaaggccttcgggttgtaaaccgctt
tcagcagggaagaagcgaaagtgacggtacctgcagaagaagcaccggctaactatgtgccagcagccgcggtaatacat
agggtgcaagcgttgtccggaattagttgggcgtaaagagatcggtaggtggttcgtcacgtcggatgtagaaactcgtg
ggccttaacccagacctgcattcgagtacggcgagcttgagtagtggtaggggatcgtggtaattccgtggtg
>Lo-GKGDH0A14IRYFN length=463 xy=3481_3201 region=14 run=R_2010_07_12_17_28_38_
agggaatattgggcaatggtcggaagactgacccagccatgccgcgtgaaggatgaagggtctacgacttgtaaacttct
ttagctagggaagaaaaagagagtgcgctctttattgacggtacctagagaataagcaccggctaactacgtgccagcag
ccgcggtaatacgtagggtgcaagcgttgtccggatttattgggtttaaagggtgcgcaggcggcctattaagtcagtgt
tgaaatacggaggctcaacctccggtccggcactgatactgataggcttgagtttacnggaggcagggcggtaattttag
tggtgtaggcggtagaaatgcatagataccaataaagacacgatagcgaaggcagcttgcgtagtatacngacnctcgag
caaggaagtggaggatacgaaagngtatagactaccgtaggtanacgtaccgtggacggcggt
>Le-GKGDH0A14IOI25 length=459 xy=3442_3087 region=14 run=R_2010_07_12_17_28_38_
taccggcgaacgttagtaccggccggtcggtaggttggtaaggtaaagggaaccgttaccgggttcgggttaaaggtaac
gaccgttagtttctaggtaacggaaaacggtaacggggggcgggtaacgtaatacctccttgctaactagacggtaaccg
tcgaaggaataagacaccggcgtactacgtgccagcagccgcggtaatacgtagggtgcaagcgttaatcggaagtactg
ggcgtaagcgtgcgcaggcggttgtgcaagacagatgtgaaatccccgggcttaacctgggaatggcatttgtgactgca
cggctagagtgtgtcagagggggggtagaattccacgtgtagcagtgaaatgcgtagatatgtggaggaataccgatggc
gaaggcagccccctgggataacactgacgctcatgcacgaaagcgtggggagcaaacag
>Le-GKGDH0A14IPJWF length=227 xy=3454_1645 region=14 run=R_2010_07_12_17_28_38_
cggtaaacggacgtggcgcaggcggtgatgtaagacagatgtgaaatccccgggccgtcaacctagggtcctgcatttgt
gactgcatcgctagagtacggtagaggggggatggaattccgcgtgtagcagtgaaatgcgtagatatgcggaggaacac
cgatggcgaaggcagtcccctggacctgtactgacgctcatgcacgaaagcgtgggggagcaaacag
>Le-GKGDH0A14ISIYP length=242 xy=3488_1135 region=14 run=R_2010_07_12_17_28_38_
cgaagcgttgtcggacgttattggtttaaagggttaggcgtagnggcgntttaagtctagcggtgaagacttcagcttaa
ctggagcagtgccattgatactggatagcttgagngttgaggggtacatggaattgatggtgtagcggtgaaatgcatag
ataccatcaggaacaccgatagcgaaggcattgtactggccaacaactgacgctgaggcacgaaagtgtggggatcgaac
ag
>Le-GKGDH0A14IRANK length=313 xy=3474_1054 region=14 run=R_2010_07_12_17_28_38_
acggagtcggaggaagaagcccggcctaacttcgtgccagcagcgcggtaagtacaaagggggcgtagcgttgttcggta
agtacactagggcggtaaaggacgcacgtaggcggatgttaagtcaggggtggaaagcctggaggctcaactccagaact
gcctttgatactggcaatctcgagtccggaagaggtaagtggaactgcgagtgtagaggtgaaattcgtagatattcgca
agaacaccagtggcgaaggcggcttactggtccggtactgacgctgaggtgcgaaagcgtggggagcaaacag
>Le-GKGDH0A14IPCNF length=326 xy=3452_0441 region=14 run=R_2010_07_12_17_28_38_
accgngttggagggcgttgtacggtacgtgtaggaataaggatacggctaactacccgtgccgagcagccgcggtaatac
gaggatccaagcgttatccggaatcatgggtttaaagggtccgtaggcggtcttataagtcagtggtgaaagcccatcgc
tcaacgatggaactgccattgatactgtaagacttgaatacttgtgaagtaactagaatatgtagtgtagcggtgaaatg
cttagatattacatggaataccaattgcgaaggcaggttactaacaagttattgacgctgatggacgaaagcgtggggag
caacag
>Le-GKGDH0A14IORSF length=290 xy=3445_2077 region=14 run=R_2010_07_12_17_28_38_
taagtanaccggcgtactacgtgcagcagccgcggtaagtactagggtggcaagcgttaatcggaagttactgggcggta
agacgtgcgcagcggttatgtagacagaggtgaaatccccgggctcaacctgggagctgccttgtgactgcatagctaga
gtacggtagagggggatggaattccgcgtgtagcagtgaaatgcgtagatatgcggaggaacaccgatggcgaaggcaat
cccctggacctgtactgacgctcatgcacgaaagcgtggggagcaaacag
>Le-GKGDH0A14IMILZ length=257 xy=3419_3365 region=14 run=R_2010_07_12_17_28_38_
aaggacccgacgcgttatccggattcatggtttaaaggggttaggtcgtaggcgggacgtgntaagttcatggtggaaat
actccaggcgtaacttggaaactgccattgatactgtcagtcttgaatctggctgatgtgggcggaatatgacatgtagc
ggtgaaatgcttagatatgtcatagaacaccgattgcgaaggcagctcacaaaaccagtattgacgctgaggcacgaaag
tgcgggggatcaaacag
>Le-GKGDH0A14IUCSF length=319 xy=3509_0429 region=14 run=R_2010_07_12_17_28_38_
ttgtacgttactacgcacgagaaagnaccggcgtaactctgtgccagcagccgcggtaagtacagagggtggcaagcgtt
aatcggaattactgggcggtaaagacgcacgtaggcggttttttaagttcagatgtgaaagccccgggctcaacctggga
attgcatttgaaactggaaaactagagtgtgtgagagggggggtagaattccaagtgtagcggtgaaatgcgtagagatt
tggaggaataccagtggcgaaggcggcccccctggctcgatactgacgctgaggtgcgaaagcgtgggggagcaaacag
>Le-GKGDH0A14IUH97 length=274 xy=3510_3453 region=14 run=R_2010_07_12_17_28_38_
agccgcggtaagtaacgtacgggtaggcgaagacgttaagtcggaagttactgggcggtaagacgtgcggcaggcggtta
tgcaagacagaggtgaatccccgggctcaacctgggaactgcctttgtgactgcatagctagagtacggtagagggtggt
ggaatttcctgtgtagcggtgaaatgcgtagatataggaaggaacaccagtggcgaaggcgaccacctggactgatactg
acactgaggtgcgaaagcgtgggggagcaaacag
>Le-GKGDH0A14INFVC length=258 xy=3430_1414 region=14 run=R_2010_07_12_17_28_38_
gtacgtagggtaggtcgagcgtaagtcgaagtactaggcggtaagacgngcgcagcggttgtgcaagacagatgtgaaat
accccgggccgttaacctgggaactgcatttgtgactgcacggctagagtgcggcagagggggatggaattccgcgtgta
gcagtgaaatgcgtagatatgcggaggaacaccgatggcgaaggcaatcctctgggcctgaactgacgctcatgcacgaa
agcgtggggagcaaacag
>Li-GKGDH0A14IP1A4 length=251 xy=3459_3726 region=14 run=R_2010_07_12_17_28_38_
gacgttgttccggacgtttatttgggtcggtaaaggaaggctcgtaggcggttaggtcacgtcggagtgtgaaactacag
tgcttaacactgagcctgcattcgatacgggctgactagagtattgtaggggaggactggaactcctggtgtagcggtga
aatgcgcagatatcaggaagaacaccggtggcgaaggcgggtctctgggcaattactgacgctgaggagcgaaagcgtgg
ggagcaaacag
>Li-GKGDH0A14IO5GO length=292 xy=3449_3414 region=14 run=R_2010_07_12_17_28_38_
gtaactccgtgccacgcagccgccgggtaatacggagggaagtccaagacggttattccggattcatgggtttaaagggt
taggcgtaggcgggagttataagtcagtggtgaaagacctgttgcttaacaacagaactgccattgatactgtaagtctt
gagtacatttgatgtgggcggaatgtgtcatgtagcggtgaaatgcttagatatgcggaggaacaccgatggcgaaggca
atcccctgggcctgcactgacgctcatgcacgaaagcgtggggagcaaacag
>Li-GKGDH0A14IQP80 length=251 xy=3467_3282 region=14 run=R_2010_07_12_17_28_38_
aagacgttgttccggaagttaattgggtcggtaaagaaggctcgtaggtggttcggtcacgtcggatgtgaaactctggg
gngttaaccccagacctgcattcgatacgggcgagcttgagtatggtaggggagtctggaattcctggtgtagcggtgga
atgcgcagatatcaggaggaacaccaatggcgaaggcaggactctgggccattactgacactgaggagcgaaagcgtggg
ggagcgaacag
>Li-GKGDH0A14IRI1Q length=381 xy=3476_3740 region=14 run=R_2010_07_12_17_28_38_
acgcgacgcaccgtgcggagtgaaggcttccgggttgtaaccgacgttctagcaaggaagaaagacgaagtagacggtaa
cttgtcngaagaaagcaccggcctaactatgtgcagcagccgcggtaatacatagggtgcaagcgttgtccggaattatt
gggcgtaaagagctcgtaggtggttcgtcacgtcggatgtgaaaatctggggcgttaaccccagacctgcattcgatacg
ggcgagctagagtgtggtaggggagactggaattcctggtgtagcggtggaatgcgcagatatcaggaggaccaccaatg
gcgaaggcaggactctgggccattactgacactgaggagcgaaagcgtggggagcgaacag
>Le-GKGDH0A14IUHOH length=336 xy=3510_2671 region=14 run=R_2010_07_12_17_28_38_
agggaatattgggcaatggacgcaagtctgaccccagccatgccgcgtgcaggatgaaggcgttatgcgttgtaaactgc
ttttatacaggaagaaacgactcttgcgagaggcattgacggtactgtatgaataagcaccggctaactccgtgccagca
gccgcggtaatacggagggtgcaagcgttgtccggatttagttgggtttaaagggtgcgcgaggttggtttattaagtca
gtggtagaaagacggtcgctcaacgattgcagtgccattgaaactggtagacttgaagtaaagtaggaggtgggcggaat
tgatagtggtagcggt
>Le-GKGDH0A14IPL2L length=356 xy=3455_0363 region=14 run=R_2010_07_12_17_28_38_
ggggaatttttggacaatgggcgaaagcctgatccagccatgccgcgtgagtgaagaaggccttcgggttgtaaagctct
ttcggctggaaagaaatcgcacaggctaatactctgtgtggatgacggtaccagcacaagaagcaccggctaactacgtg
ccagcagccgcggtaatacgtagggtgcgagcgttaatcggaattactgggcgtaaagcgtgcgcaggcggttgtgcaag
acagatgtagaaactccccgggctacaaccgtgggaactgacctatttgtgactgcacgactagagtacggcaggagggg
gtanaattccgagtgtagcagtagaaatgcgtagag
>Le-GKGDH0A14IOE3Z length=341 xy=3441_2029 region=14 run=R_2010_07_12_17_28_38_
ggggaattttggacaatgggcgcaagcctgatccagcaatgccgcgtgcaggacgaaggccttcgggttgtaaactgctt
ttgtacggagcgaaacggtctgggttaataccctgggctaatgacggtaccgtaagaataagcaccggctaactacgtgc
cagcagccgcggtaatacgtagggtgcgagcgttaatcggaattactgggcgtaaagcgtgcgcaggcggttttgtaaga
caggcgtgaaactccccgggctcaacctgggaatggcgcttgtgactgcaaagctggagtgcggcgaggagggggatagg
aacttcccggcgtgtagcagt
>Le-GKGDH0A14IPKI3 length=332 xy=3454_2461 region=14 run=R_2010_07_12_17_28_38_
ggggaatattggacaatgggcgaaagcctgatccagcaatgccgcgtgagtgatgaaggccttagggttgtaaagctctt
tcagcagggaagataatggcggtacctgcagaagaagcaccggctaactccgtgccagcagccgcggtaatacggagggt
gctagcgttgttcggaattactgggcgtaaagagcgcgtaggcgtctgccaagttggaagtgaaatcccagagcttaacg
tttggaactgtctttacaaactggcagacttgagatggtagaggatggtgaattcgtagtgtagaggtgaaattcgtaga
tagttaggagac
>Le-GKGDH0A14IPMXX length=388 xy=3455_1491 region=14 run=R_2010_07_12_17_28_38_
ggggaattttggacaatgggcgcaagcctgatccagcaatgccgcgtgcaggaagaaggccttcgggttgtaaactgctt
ttgtacggaacgaaaaggtctgggttaataccctggctcatgacggtaccgtaagaataagcaccggctaactacgtgcc
agcagccgcggtaatacgtagggtgcaagcgttaatcggaactactgggcgtaaagcgtgcgcaggtcggttttagtaag
acaggcgtagaaacgtcccccgggctcaaccgtgggaatggcgtcttgtgactgacaaagctggagtgcggcgaggaggg
ggataggaactttccggcggttgtagcgagtagaaatggacggtaagatagtggacggaaggaaccac
>Le-GKGDH0A14IV4OY length=310 xy=3529_1328 region=14 run=R_2010_07_12_17_28_38_
ggggaatattggacaatgggcgcaagcctgatccagccatgccgcgtgtgtgaagaaggccttcgggttgtaaagcactt
tcagtggggaggaagggttgtagttaatagctgcaatttttgacgttacccacagaagaagcaccggctaactccgtgcc
agcagccgcggtaatacggagggtgcaagcgttaatcggaattactgggcgtaaagcgcacgcaggcggtcttttaagcg
gatgtgaagcccggctcaacctggaattgcatctgatactaggaagctagagtatgtgaggagggggtag
>Le-GKGDH0A14IQSDP length=325 xy=3468_1947 region=14 run=R_2010_07_12_17_28_38_
ggggaatattggacaatgggggaaaccctgatccagcgacgccgcgtgggtgaagaaggcctgcgggttgtaaagccctt
tcggtagggacgaaggctcttgctctaataatgcaagaggttgacttaacctacataagaagcaccggctaactctgtgc
cagcagccgcggtaatacaggagggtgcggagcgttaatcggaattacgtgggacgtaaagcgcacgtagtcggcttgta
caaggtcgggtgtagaaaccgtcccgggctaccaaccgtgggaactgacactaccgaaaactcgtacttggactaggagt
taagg
>Le-GKGDH0A14IU46H length=290 xy=3518_0359 region=14 run=R_2010_07_12_17_28_38_
ggggaattttggacaatgggcgaaagcctgatccagccatgccgcgtgcaggatgaaggccttcgggttgtaaactgctt
ttgtacggaacgaaaagactctggttaatacctggggtccatgacggtaccgcaagaataagcaccggctaactacgtgc
cagcagccgcggtaatacgtagggtgcaagcgttaatcggaattactgggcgtaaagcgtgcgcaggcggttatataaga
cagatgtagaaactccccgggctcaaccgtgggaacctgctatttgtgac
>Le-GKGDH0A14IRHE1 length=358 xy=3476_1627 region=14 run=R_2010_07_12_17_28_38_
ggggaattttggacaatggggggcaaccctgatccagcaatgccgcgtgtgtgaagaaggccttcgggttgtaaagcact
tttgtcaggaacgaaacggtgggggctaatatcctctgctaatgacggtacctgaagaataagcaccggctaactacgtg
ccagcagccgcggtaatacggtagggtgcaagcgttaancggaattactgggcgtaaagcgcgcgtaggtggtacagtaa
gttggaagtgaaacgtccccgggctcaaccgtgggaactgctttacaaaactgctgagctagagtacggtagagggtggt
aggtaatttcgtgtggtaggcggtagaaagtgacgtag
>Le-GKGDH0A14ITTR2 length=322 xy=3503_0368 region=14 run=R_2010_07_12_17_28_38_
ggggaattttggacaatggacgcaagtctgatccagccattccgcgtgcaggacgaaggccttcgggttgtaaactgctt
ttgtacagaacgaaaaggtctctattaatactagggctcatggcggtactgtaagaataagcaccggctaactacgtgcc
agcagccgcggtaatacggtagggtgcaagcgttaatcggaattacgtgggacgtaaagcgtgcgcaggcggttaatata
agacagatgtagaaactccccgggctcgaacccgtagggaactggactagtttgtacgacttgtatagcgtgggaagtgc
gg
>Le-GKGDH0A14INQAL length=213 xy=3433_2635 region=14 run=R_2010_07_12_17_28_38_
ggggaatttttggacaatgggcgcaagcctgatccagcaatgccgcgtgcaggatgaaggccttcgggttgtaaactgct
tttgtacggaacgaaacggtgagctctaatacagtttgctaatgacggtaccgtaagaataagcaccggctaactacgtg
ccagcagccgcggtaatacggtagggtgcgagtcgttaagtcggtaattacgt
>Le-GKGDH0A14IOSBZ length=316 xy=3445_2781 region=14 run=R_2010_07_12_17_28_38_
ggtgggagtgacggtacccggaactaagaaggacaccggcgtaactacgtgccagcngccgcggaagtacgtagggtgcg
agcgttatcggaatactggcgtaaagcgtgcgcaggcggtttgtaagacagatgtgaatccccgggcctcaacctgggaa
ctgcatttgtgactgcaaggctagagtatggcagagggggggtgcaattccacgtgtagcagtgaaatgcgtagagatgt
ggaggaacaccgatggcgaaggcagccccctgggccaatattgacgctcatgcacgaaagcgtggggagcaaacag
>Le-GKGDH0A14IMHIN length=322 xy=3419_1949 region=14 run=R_2010_07_12_17_28_38_
agtaatagtaacagtaagacgataaggagaaggactaccggcgtaaactacgtgccagcagcgcggtaatacgagtggag
cgagcgttgttcggaagtcactggcggtaagacgtgcacaggcggtcatgtaagtcaggagtgaaatcccagagcttaac
tctggaatggctcttgaaactgcatgactagaatcccggagaggttggcggaattctcagtgtagaggtgaaattcgcag
atattgagaggaacaccagtggcgtaagcggccaactggacgggtattgacgctcaggcacgaaagcgtggggatcaaac
ag
>Le-GKGDH0A14ISI1K length=424 xy=3488_1238 region=14 run=R_2010_07_12_17_28_38_
cgatggggaagtacgttgtcgcgaatagggcggtaaagaccgtgacgcagccactgccgacgtggaatgatgaaggtctt
aggattgtaaaagttactttctaccgaggacgataatgacggtactcggagaagaagccccggctaacttcgtgccagca
gccgcggtaagtacgaagggggcgtagcgttgctcggaattactgggcgtaaagggagcgtaggcgganagtttagtcag
aggtgaaagcccagggctcaaccttggaattgcctttgatactggctatcttgagtacggaagaggtatgtggaactccg
agtgtagaggtgaaattcgtagatattcggaagaacaccagtggcgaaggcgactcactggctcgatactgacgccgagg
tgcgaaagcgtggggagcaaacag
>Le-GKGDH0A14INMCC length=376 xy=3432_1610 region=14 run=R_2010_07_12_17_28_38_
tacgggtcggttaaggtacgacttctagcgaggaggaaggagtgtgtgttaatagtacacagacttgtacgttactcgca
gaagaaganaccggctaactactgtgccagcagccgcggtaatacagagggtgcaagcgttaatcggaattactgggcgt
aaggcgcacgtagacggtttttaagttcagatgtgaaggccccgggctcaacctgggaattgcatttgaaactggaaaac
tagagtgtgtgagagggggggtagaattccaagtgtagcggtgaaatgcgtagagatttggaggaataccagtggcgaag
gcggccccctggcacaacactgacgctcaggtgcgaaagcgtgggggagcaaacag
>Le-GKGDH0A14IWI5V length=319 xy=3533_3697 region=14 run=R_2010_07_12_17_28_38_
ataattgacagtacctggagaataagactccggctaactccgtgccagcagctgcggtaagtacggtagggagctaagcg
ttgttcggaattactgggcgtaaagcgcacgtaggacggctttttaagtcaggggtgaaatcccggggctcaaccccgga
actgacccttgaaactgggaagctagaatcttggagaggcgagtggaattccgagtgtagaggtgaaattcgtagatatt
cggaagaaacaccagtggcgaaggcgactcgctggacaagtattgacgctgaggtgcgaaagcgtggggagcaaaacag
>O-GKGDH0A14IMK6W length=253 xy=3420_2614 region=14 run=R_2010_07_12_17_28_38_
aagcgttgtccggaagttaattgggtcggtaaagaaggactcgtaggcggtttgttcgcggtctgctgtgaaaataccga
ggcgtcaacctcggaccctgcagtgggtacgggcgaaactagagtgcggtaggggagaagggaattcctggtgtagcggt
ggaatgcgcagatatcaggaggaacaccgatggcgaaggcacttctctgggccgtaactgacgctgaggagcgaaagcgt
ggggagcgaacag
>Li-GKGDH0A14IRD4V length=363 xy=3475_1469 region=14 run=R_2010_07_12_17_28_38_
ggggaattttggacaatgggggcaaccctgatccagcaatgccgcgtgagtgaagaaggccttcgggttgtaaagctctt
ttgtcagggaagaaacagcagctctaacacagtctgcgagtgacggtacctgaagaataagcaccggctaactacgtgcc
agcagccgcggtaatacgtagggtgcgagcgttaatcggaattactgggctaaagcgcacggcgggtcggtttgttaagt
cagatgtgaaatccccgcgcttaacgtgggaactgcatttgaaactggcaagctagagtcttgtaggagggggtagaatt
ccgaggtgtagcggtagaaatggacgtagagagtcgtggaagg
>Lo-GKGDH0A14IO8NR length=368 xy=3450_3461 region=14 run=R_2010_07_12_17_28_38_
aaagggcccgttaacggggtttcggttaaaggaacctttccgaagttgggtaagagtaactagacggtaccgaacagaag
aagaccccggctaactccgtgccagcagccgcggtaatacgagggggcgtagcgttattcggaattactgggcgtaaagc
gcacgtaggcggattgaaagtcaggggtgaaatcccagggctcaaccttggaactgcctttgaaactcctagtcttgagg
tcgagagaggtgagtggaattccgagtgtagaggtgaaattcgtagatattcggaggaacaccagtggcgaaggcggctc
actggctcgatactgacgctgaggtgcgaaagcgtggggagcaaacag
>O-GKGDH0A14IU6PT length=313 xy=3518_2351 region=14 run=R_2010_07_12_17_28_38_
gtatggtaccgaaacgaaagaaagcaccggctaacttcgtgccagcagccgcggtaagtacgaagggtaggcgaagcgtt
gttcggaagttactgggcgtaaagggttcgtaggcgggagttaagtcaagtgtgaaatccccaggctcaacctgggacgt
gcacctgaaactggatttcttgagtactagagagggtggtggaattgctggtgtaggagtgacatccgtagagatcagca
ggaacaccggaggcgaaggcgaccacctggctagacactgacgctgaggaacgaaagcgtggggagcaaacag
>Lo-GKGDH0A14ILWRA length=430 xy=3412_3716 region=14 run=R_2010_07_12_17_28_38_
tggggaggtaatggtacgaatagggcggaaggacctcgatccagcaatagccgccgtgagtgagtgaaggaccgttaggg
tcggttaaaggacncttttacctacgggaagtgataatgacaggtaacctcggagaataagactccggccgtaactccgt
gccagcagccgcggtaatacggagggaggctagcgttgttcggaattactgggcgtaaagagtacgtaggcggttattca
agtcagaggtgaaagcccggggctcaaccccggaactgcctttgaaactagatagctagagtcttggagaggttagtgga
attccgagtgtagaggtgaaattcgtagatattcggaagaacaccagtggcgaaggcgactaactggacaagtactgacg
ctgaggtacgaaagcgtggggagcaaacac
>O-GKGDH0A14ISKEK length=284 xy=3488_3002 region=14 run=R_2010_07_12_17_28_38_
atcggcgtaactcctgccagcagccgcggtaatacggaggatagcaagcgttatccggaatcattggtttaaagggtccg
taggcggccaaataagtcagtggtgaaagcccatcgctcaacgatggaacggccattgatactgtttggcttgaattatt
aggaagtaactagaatatgtagtgtagcggtgaaatgcatagagattacatggaataccaattgcgaaggcaggttacta
ctaatatattgacgctgatggacgaaagcgtggggagcgaacag
>Li-GKGDH0A14ISQ58 length=437 xy=3490_3582 region=14 run=R_2010_07_12_17_28_38_
aaggtaattaggggtcgaataggaggaaacgtacctggacccacgcgaccgaccggccggtcgaggggagtgtaagggac
cgttccgggttggttaaaccgtactttctagtagggaagaaagcgaaagtagacggtaccgtacagaagaagcaccggct
aactatgtgccagcagccgcggtaatacatagggtgcaagcgttgtccggaattattgggcgtaaagagctcgtaggtcg
tttgttacgtcggatgtgaaaacctgaggctcaacctcaggcctgcattcgatacgggcaaactagagtttggtagggga
gactggaattcctggtgtagcggtggaatgcgcagatatcaggaggaacaccaatggcgaaggcaggtctctgggccaat
actgacactgaggagcgaaagtctggggagcgaacag
>Li-GKGDH0A14ITB43 length=364 xy=3497_2085 region=14 run=R_2010_07_12_17_28_38_
ttacggtaaccgaaaaaggtttaccgtaacttaattaactgggtaggacgtcaatgacggtaaccggtaacgaactaaga
caccggcgtaactacgtgccagcagccgcggtaatacggaggagctagcgttgttcggtaagtactgggcgtaaagagta
cgtagcggtgattcaagtcagaggtgaaagcctggagctcaactccagaactgcctttgaaactagatcgctagaattat
ggagaggttgtggaattccgagtgtagaggtgaaattcgtagatattcggaagaacaccagtggcgaaggcgactaactg
gacatatattgacgctgaggtacgaaagcgtggggagcaaacag
>Li-GKGDH0A14IPAJ6 length=350 xy=3451_1828 region=14 run=R_2010_07_12_17_28_38_
ctcggtgtaacgacttctagcnggaagaaggcgaaagtagagggtacctcgcagaagaaaganaccggcgtaactaatgt
gccagcagccgcggtaatacatagggtgcaagcgttgtccggattattgggcgtaaagagctcgtaggtggttcgtcacg
tcggatgtgaaactctggggcgttaacccccagacctgcattcgatacgggcgagcttgagtatggtaggggagtctgga
attcctggtgtagcggtggaatgcgcagatatcaggaggaacaccaatggcgaaggcaggactctgggccattactgaca
ctgaggagcgaaagcgtggggagcgaacag
>Li-GKGDH0A14IKV8M length=369 xy=3401_1444 region=14 run=R_2010_07_12_17_28_38_
cgggagtgaaggcgttccggttggttaaacgacgttctagnagggaaggaaggcgaaagtagaggtaccgtacgcagtag
aagacaccggcgtactaatgtgccagcagccgcggtaatacatagggtgcaagcgttgtccggaattattggcgtaaaga
gctcgtaggtggttcgtcacgtcggatgtgaaactctggggnttaaccccagacctgcattcgatacgggcgagcttgag
tatggtaggggagtctggaattcctggtgtagcggtggaatgcgcagatatcaggaggaacaccaatggcgaaggcagga
ctctgggccattactgacactgaggagcgaaagcgtggggagcgaacag
>O-GKGDH0A14IPTZ4 length=376 xy=3457_2450 region=14 run=R_2010_07_12_17_28_38_
agtgttaaacgttaagaccttttaggtttacctaacggaaggaaaacgaactaccctccgtctagggaaggcgttgacgg
tacgtgtaagaataaggaatcggctaactccgtgccagcagccgcggtaatacgaggagtccaagcgttatccggaatca
tggtttaagggtccgtaggcggttataagtcagtggtgaaagcccatcgctcaacggtggaaggccattgatactgttaa
acttgaattattaggaagtaactagaatatgtagngtagcggtgaaatgcttagagattacatggaataccaattgcgaa
ggcaggttactactaatggattgacgctgatggacgaaagcgtgggtagcgaacag
>O-GKGDH0A14INX2V length=386 xy=3436_0437 region=14 run=R_2010_07_12_17_28_38_
cccggtacttcggagttgtaaacgttagactttgttactaggaaggaaaacgaagtaccctccgtntagggaggcgttga
cggtaacgtgtaaggaataaaggaatacggccgtaactccgtgccagcagccgcggtaatacggaggatccaagcgtatc
cggaatcatggttaaagggtccgtaggcggttaataagtcagtggtgaaagcccatcgctcaacggtggaacggccattg
atactgttaaacttgaattattaggaagtaactagaatatgtagtgtagcggtgaaatgcttagagattacatggaatac
caattgcgaaggcaggttactactaatggattgacgctgatggacgaaagcgtgggtagcgaacag
>Lo-GKGDH0A14IOYUH length=438 xy=3447_3031 region=14 run=R_2010_07_12_17_28_38_
ggggaatattggacaatgggcgaaagcctgatccagcaatgccgcgtggatgaagaaggtcttcggattgtaaagtcctt
tcgacggggacgatgatgacggtacccgtagaagaagcccccggctaacttcgtgccagcagccgcggtaatacgaaggg
ggctagcgttgctcggaatgactgggcgtaaagggcgcgtaggcggttcgatttgttaggtgtgaaattcctgggctcaa
ccgtgggggctgcaacgttaaacggtcgggcttggaggttacggaaggtagggttggtggtaactttccgaggtgttagg
aggtagtaaagtttcgtaagtattaagtttagggaaaaaacggtaaaccggtaccgggttagggaccgggaaacggggcc
cgggacccgtaaaaccccggttcgggttaccccggtaa
>Lo-GKGDH0A14IQL5D length=266 xy=3466_2063 region=14 run=R_2010_07_12_17_28_38_
agggaattttggacaatggacgcaagtctgatccagccattccgcgtgcaggacgaaggccttcgggttgtaaactgctt
ttgtacggaacgaaaaagctcttactaatactaggagtccatgacggtaccgtaagaataagcaccggctaactacgtgc
cagcagccgcggtaatacgtagggtgcgagcgttaancggaattacgtgggcgtaaagcgtgcgcaggcggttatataag
acagatgtacgaaacgtccccgggct
>Lo-GKGDH0A14IK85Y length=313 xy=3405_1812 region=14 run=R_2010_07_12_17_28_38_
ggggaattttggacaatgggcgaaagcctgatccagcaatgccgcgtgtgtgaagaaggccttcgggttgtaaagcactt
ttgtccggaaagaaatggctctggttaatacctggggtcgatgacggtaccggaagaataaggaccggctaactacgtgc
cagcagccgcggtaatacgtagggtccaagcgttaatcggaattacgtgggcgtaaagcgtgcgcaggcggttgtgcaag
accgatgtagaaactcccgagtcttaacgttgggaattgctagttggtgacgtgacacggctaggagtggtgt
>Lo-GKGDH0A14IRQEI length=385 xy=3479_0984 region=14 run=R_2010_07_12_17_28_38_
ggggaatattgggcaatggaggaaactctgacccagcgacgccgcgtgcgggatgaaggccttcgggttgtaaaccgctt
tcagcagggaagaagcgaaagtgacggtacctgcagaagaagcaccggctaactatgtgccagcagccgcggtaatacat
agggtgcaagcgttgtccggaattattgggcgtaaagagctcgtaggtggttcgtcacgtcggatgtgaaactctggggc
cttaaccccagacctgcattcgatacgggcgagcttgagtntggtaggggagtctaggaattccgtggtagtaggcggta
ggaatgcgcagatatcaggagacacatggacgagcnggactcngggctagtactgactactgaga
>Lo-GKGDH0A14INV41 length=324 xy=3435_2019 region=14 run=R_2010_07_12_17_28_38_
aaggaatattggtcaatggacgcaagtctgaaccagccatgccgcgtgcaggatgaaggccctctgggttgtaaactgct
ttttanaggggacgaaaaagggactttctagttcaactgacggtaccctaggaataagcaccggctaactccgtgccagc
agccgcggtaatacggagggtncaagcgttatccggatttacgtgggtttaaagggtgcggtaggtgggtcggtaagtca
gcggtgaaatcttcgagcttaactcggaaactgccattgatactatcgatcttgaatcgtactaggaggtaagcggtaat
atgt
>Lo-GKGDH0A14IRHXU length=277 xy=3476_2304 region=14 run=R_2010_07_12_17_28_38_
agggaatcttccgcaatgggcgaaagcctgacggagcaacgccgcgtgagtgatgaaggtcttcggatcgtaaaactctg
ttattagggaagaacaaatgtgtaagtaactatgcacgtcttgacggtacctaatcagaaagccacggctaactacgtgc
cagcggccgcggtaatacggtaggtggcaagtcgttatccggaatttagtgggacgtaaacggcgcgtcggttagggttc
ggtttttttaagtctgatgtagaaacgcccgacggct
>Lo-GKGDH0A14IPLI3 length=303 xy=3454_3757 region=14 run=R_2010_07_12_17_28_38_
ggggaatttttggacaatgggcgcaagcctgatccagcaatgccgcgtgcaggatgaaggccttcgggttgtaaactgct
tttgtacggaacgaaacggctctttctaataaagacggctaatgacggtaccgtaagaataagcaccggctaactacgtg
ccagcagccgcggtaatacggtagggtgcgagcgttaatcggaattcgtgggcgtaaagcgtgcgcaggcggttataata
agacagatgtagaaacgtccccgggtacttaaccgtcgggacctgctagtttgngtacgtgta
>Lo-GKGDH0A14IRKS9 length=331 xy=3477_1931 region=14 run=R_2010_07_12_17_28_38_
aggggatattgcacaatgggcgcaagcctgatgcagcaacgccgcgtgagggacgacggccttcgggttgtaaacctctt
ttagtagggaagaagcgaaagtgacggtacctgcagaaaaagcaccggctaactacgtgccagcagccgcggtaatacgt
agggtgcgagcgttgtccggaattattgggctaagagctcgtaggcggtctgtcgcgtctgctgtgaaaaccgnggctca
acctcgggcctgcagttgggacggnagactagagtggcggtagggagatggaattccgtggtggtaggcggttggaaagt
tggcgacgagg
>Lo-GKGDH0A14IQZYH length=447 xy=3470_3575 region=14 run=R_2010_07_12_17_28_38_
aagggtaacgtttcgtacgggccgaatagggcggaaaggaaccgtcgacgcgagccgactgtccgccggtggtatgtatg
taagggtacgttaggtaagttgttaaaataactttctaaccggtggaagagtaaatgactgtagccggagaagaagcccc
ggctaactcgtgccagcagccgcggtagtacgaaggggggcgtaggcgttgctcggaagttactgggcgtaaagggaagg
cgtaggcggacatttaagtcagaggtgaaatcccggagcttaacttcggaactgcctttgatactggatgtcttgagtgt
gagagaggtatgtggaactccgagtgtagaggtgaaattcgtagatattcggaagaacaccagtggcgaaggcgacatac
tggctcattactgacgctgaggctcgaaagcgtgggggagcaaacag
>Li-GKGDH0A14IOHZB length=381 xy=3442_1653 region=14 run=R_2010_07_12_17_28_38_
ggtaagatttctagttgggtaaggagaatagaggtaccgaacctaacgaacgaaaggacccggcccgaacctaccgtcgg
ccacgcagaccgccgggtaagtaacggagggggcgggtagcggttagtttcggtaagttactagggcggtaaagacggca
cgtaggacgggagttagaaaggtacagaggtggaaataccccgggccgtcaacctgggacctgcatttgtgactggtata
gctagagtacggtagaggggggagtggaattccgcgtgtagcagtgaaatgcgtagatatgcggaggaacaccgatggcg
aaggcaatccccctggacctgtactgacgctcatgcacgaaaagcgtgggggagcaaacag
>Li-GKGDH0A14IOLB2 length=364 xy=3443_1904 region=14 run=R_2010_07_12_17_28_38_
aggactaccgggttggttaaaccggacgtttctagtagggaagaaggacgaaagtagaggtaccgtacacgaagaaagac
accggccgtaactatgtgccagcagcgcggtaatacataggtggcaagcgtgtccggaattattggcgtaaagagctcgt
aggtggtttggatacgtcgggtgtgaaattcaggggctcaacccctgacctgcattcgatacggtcaagctagagtttgg
taggggagactggaattcctggtgtagcggtggaatgcgcagatatcaggaggaacaccgatggcgaaggcaggtctctg
ggccaatactgacactgaggagcgaaagcgtggggagcgaacag
>Li-GKGDH0A14ISY4R length=240 xy=3493_1609 region=14 run=R_2010_07_12_17_28_38_
ccggtagttacttggtttaaagggttaggcgtaggtgggtcgtgtaagtcagtggtggaaatactccgacgcttaactcg
gaaactagccattgatactataggtcttgaattatctggaggtgagcggaatatgtcatgtagcggtgaaatgcttagat
atgacatagaacaccaattgcgaaggcagctcactacggaccgattgacactgaggcacgaaagcgtggggatcaaacag
>Li-GKGDH0A14IOULJ length=260 xy=3446_1621 region=14 run=R_2010_07_12_17_28_38_
ggtaatacatagggtggcaagcgttgtccggaagtattgggcggtaaagagctcgtaggtggttcggtcacgtcggatgt
gaaactctggggcttaaccccagacctgcattcgatacgggcgagcttgagtatggtaggggagtctggaattcctggtg
tagcggtggaatgcgcagatatcaggaggaacaccaatggcgaaggcaggactctgggccattactgacactgaggagcg
aaagcgtggggagcgaacag
>Li-GKGDH0A14IV3Z1 length=285 xy=3529_0431 region=14 run=R_2010_07_12_17_28_38_
accgcgtactacgtgccagcagccgcggtaatacggagggtccgaagcgttatccggaagtcatgggtttaaagggtccg
gtaggcggccaataaagtcagtggtgaaagcccatcgctcaacgatggaacggccattgatactgtttggcttgaattat
taggaagtaactagaatatgtagtgtagcggtgaaatgcttagagattacatggaataccaattgcgaaggcaggttact
actaatatattgacgctgatggacgaaagcgtggggagcgaacag
>Li-GKGDH0A14INZWI length=257 xy=3436_2800 region=14 run=R_2010_07_12_17_28_38_
ccggtacgttcgtacgtcgggtttaaaggggttaggcggtagggacggggtagggtaaggtacgagtaggtggaaagtac
ctggaggctcaactccagaactagccattgatactatctatcttgaatattgtggagggtaagcggaatatgtcatgtag
cggtgaaatgcttagatatgacacagaacacccattgcgaaggcagcttactacgcatatattgacgctgaggcacgaaa
gcgtggggatcaaacag
>Li-GKGDH0A14IT92P length=264 xy=3508_1007 region=14 run=R_2010_07_12_17_28_38_
agccgcggtaatacataggtgcaagcgttgtccggaattattgggcggtaaagagctcgtaggtggttgttacgtcggtt
gtgaaattcaggggcgtcaacccctcgacttgcagccgatacgggcaagctagagtttggtaggggagaccggaattcct
ggtgtagcggtggaatgcgcagatatcaggaggaacaccgatggcgaaggcaggtctctgggccaatactgacactgagg
agcgaaagcgtggggagcgaacag
>Li-GKGDH0A14ISHKV length=355 xy=3487_3437 region=14 run=R_2010_07_12_17_28_38_
taccggttggttaacgacgttctagcagggaaggaaagcggaaagtagagggtacctagcngaagaagcaccggcgtaac
tatgtgccagcagccgcggtaatacatagggtgcaagcgtgtccggaagttattggcgtaagagctcgtaggtggttcgg
tcacgtcggatgtgaaactctggggngttaaccccagacctgcattcgatacgggcgagcttgagtatggtaggggagtc
tggaattcctggtgtagcggtggaatgcgcagatatcaggaggaacaccaatggcgaaggcaggactctgggccattact
gacactgaggagcgaaagcgtgggggagcgaacag
>Li-GKGDH0A14ITUBE length=240 xy=3503_1064 region=14 run=R_2010_07_12_17_28_38_
actgggtttaaaggggttaggcggtaggttggggcgaggtaaggttcagtggtgaaatacttccgtaagcttaactcgga
aacctagccacttgatactatctgtcttgaatatcctggaggtgagcggaatatgtcatgtagcggtgaaatgcatagat
attacacagaacaccgatagcgaaggcagctcactaggttataattgacgctcatggacgaaagcgtggggatcaaacag
>Li-GKGDH0A14IS9AL length=344 xy=3496_2491 region=14 run=R_2010_07_12_17_28_38_
aaggaaacaagacagacnctaacacagactgcggaatanagggtacctcgaggaataaagacaccggccgtaactaccgt
gccagcagcgcggtatactagggtgcaagcgtaatcggaagttactgggcgtaagcgtgcgcagcggttatacaagacag
gcgtgaaatccccgggcttaacctgggaatggcgtctgtgactgtatgactagagtgtgtcagaggggggtagaattcca
cgtgtagcagtgaaatgcgtagatatgcggaggaacaccgatggcgaaggcaatcccctggacctgtactgacgctcatg
cacgaaagcgtggggagcaaacag
>Lo-GKGDH0A14IMKNS length=369 xy=3420_1926 region=14 run=R_2010_07_12_17_28_38_
gccgcgtgaatgatgaaggtcttaggaattgtaaaattactttcacccgggaacggagtaatgacggtaccgggagaaga
agaccccggctaacttcgtgccagcagccgcggtaagtacaagggggctagcgttgctcggagtttactgggcgtaaagg
gtgcgtaggcggattggtaagttggaggtgaaagcccagggctcaaccctggaattgccttcaaaactgctagtcttgag
tttgggagaggtaagtggaattccgagtgtagaggtgaaattcgtagatattcggaagaacaccagtggcgaaggcgact
tactggaccaatactgacactgaggcacgaaagcgtggggagcaaacag
>Lo-GKGDH0A14IVEPS length=349 xy=3521_0430 region=14 run=R_2010_07_12_17_28_38_
tttattactggacgaaaagggaagttacttccttcacttgacggtaccagaggaataagcaccggctaactccgtgccag
cagccgcggtaatacggagggtgcaagcgttatccggagttcgactgggtttaaagggttaggcgtaggtgggcaggtaa
gtcagtggtgaaatcttcgagcttaactcggaaactgccattgatactatctgtcttgaatatcctggaggtgagcggaa
tatgtcatgtagcggtgaaatgcttagatatgacatagaacaccaattgcgaaggcagctcactacgggatgattgacgc
tgaggcacgaaagcgtggggatcaaacag
>Lo-GKGDH0A14IPJPB length=260 xy=3454_1389 region=14 run=R_2010_07_12_17_28_38_
ccgcgggtaagtacgtaggtaggcaagcgttaatcggagttactggcggtaagcgtgcgcagcggtatataagacagatg
tgaaatcccgggctcaacctgggaactgcatttgtgactgtatagctggagtgcggcagagggggatggaattccgcgtg
tagcagtgaaatgcgtagatatgcggaggaacaccgatggcgaaggcaatcccctgggcctgcactgacgctcatgcacg
aaagcgtggggagcaaacag
>Lo-GKGDH0A14ITS4A length=419 xy=3502_3608 region=14 run=R_2010_07_12_17_28_38_
tagnggaaacgactgaccacgacgacgaccgccggtgcgggaggtgaagggcgtaccgggttggttaaaccggacgtttc
ctagcacgggaaggaaagcggaaaaggtagacgggtaacctcgcagaagaagacaccggcctaactatgtgccagcagcc
gcggtaatacatagggtgcaagcgttgtccggaattattgggcgtaaagagctcgtaggtggttcgtcacgtcggatgtg
aaactctggggcttaaccccagacctgcattcgatacgggcgagcttgagtatggtaggggagtctggaattcctggtgt
agcggtggaatgcgcagatatcaggaggaacaccaatggcgaaggcaggactctgggccattactgacactgaggagcga
aagcgtggggagcgaacag
>Lo-GKGDH0A14IOPBS length=655 xy=3444_2982 region=14 run=R_2010_07_12_17_28_38_
ccggtaacgtaccggtccgtaccccgtccccgtaccggtccccgaaccgtacctaacgggtaacggttaccgtaaccggg
taacggggtacgaacgggacgtaacggtaaacgggtaaacggtaaagtttaagggtaccggtaacttaacggtaacggtt
ccggtaaacggtaccgttacggtacccgtaacggacccgtaacgtagtccggaccggttcggtaaagggaaacgtagtaa
agggttaccgttaccgttcggtaacgttggttaaaaccgttaaccgtttttacgtttacttacgggggtcgggaaaacta
aacgtactttcttacgggttacgtttgtacagtaccggacggaagtaagcaccgctaactccgtgccagcagccgcggta
tacggagggtggcgaagcggttatccggattcactggtttaaagggtgggtaggcgggttagtaagtcagtggtgaaata
ccccgagcttaacttgggaactgccgttgatactattagtcttgaatatcgtggaggtaagcggaatatgtcatgtagcg
gtgaaatgcttagatatgacatagaacaccaattgcgaaggcagcttgctacacgattattgacgctgaggcacgaaagc
gtggggatcaaacag
>Lo-GKGDH0A14IQDMF length=381 xy=3463_3301 region=14 run=R_2010_07_12_17_28_38_
tcgagtccagccactgcgcgtgagtgaagaaggccttagggttggtaaacgtactttctccggngaaggatagtgacggt
atccggagaagaagcccggcctaacttcgtgccagcagccgcggtaatacaagggggcgtagcgtgttcggaagttactg
ggcgtaaagcgcacgtaggcgggtttgtaagtagggggtggaaatcccagggctcaaccctggaactgccttctaaactg
caagcctggaggtcaggagaggcgagtggaataccgagtgtagaggtgaaattcgtagatattcggtggaacaccagtgg
cgaaggcgactcgctggactgatactgacgctgaggtgcgaaagcgtgggggagcaaacag
>Lo-GKGDH0A14IUHL4 length=379 xy=3510_2586 region=14 run=R_2010_07_12_17_28_38_
cgggacggtgtaaggaccgtaccgggttggttaaaccggaccgttctacgcagggaaggaaaggacgaaagtagacggta
accgtacgcngaagaaganaccggcctactactagtgccagcagccgcggtatacataggtgcaagcgtgtccggatatt
ggcgtaagagctcgtaggtggttcgtcacgtcggatgtgaaaatctggggcttaaccccacgacctgcattcgatacggg
cgagcttgagtatggtaggggagtctggaattcctggtgtagcggtggaatgcgcagatatcaggaggaacaccaatggc
gaaggcaggactctgggccattactgacactgaggagcgaaagcgtggggagcgaacag
>Lo-GKGDH0A14IPSWP length=247 xy=3457_1031 region=14 run=R_2010_07_12_17_28_38_
tacgtaggtgtcgagcgtatcggatactgggcgtaagcgtgngcaggcggtcatataagactgatgtggaatccccgggc
tcaacctgggacctgcatttgtgactgtatagctagagtacggtagagggggatggaattccgcgtgtagcagtgaaatg
cgtagatatgcggaggaacaccgatggcgaaggcaatcccctggacctgtactgacgctcatgcacgaaagcgtggggag
caaacag
>Lo-GKGDH0A14IQSHP length=349 xy=3468_2091 region=14 run=R_2010_07_12_17_28_38_
ttgttaaaaataacttctaaccggtcggaagagtaatagactgtagtccggacgaagaagaccccggccgtaacttcgtg
ccagcagccgcggtaagtacgaagggggcgtagcgttgctcggaatactgggcgtaaagggagcgtaggcggacatttaa
gtcagaggtgaaatcccggagcttaacttcggaactgcctttgatactggatgtcttgagtgtgagagaggtatgtggaa
ctccgagtgtagaggtgaaattcgtagatattcggaagaacaccagtggcgaaggcgacatactggctcattactgacgc
tgaggctcgaaagcgtggggagcaaacag
>B-GKGDH0A14IRG16 length=307 xy=3476_1164 region=14 run=R_2010_07_12_17_28_38_
acctagggccgtaacgttaccgttagtccacgcgagaccgccggtagtacgaagggtaggtcgaagacgttgttcggtaa
gtacattgggcgtaaacgacgcgcgcagcggatcagcaagtcagatgtgaaatctcggagctcaactccgaaactgcgtc
tgaaactgctggtctagaatgtcggagggggcaggggaatttcacgtgtaggggtaaaatccgtagagatgtgaaggaac
accggaggcgaaggcgcctgcctgacgactattgacgctgaggcgcgaaagcgtggggagcaaacag
>B-GKGDH0A14ISFJM length=510 xy=3487_0800 region=14 run=R_2010_07_12_17_28_38_
aaggtaaacgttaggtacgtaactagggacgggccgtaacggacctcgacgtccacgccgacctgtccggaccgtggcac
gggaagtgacgggttacccgtacttagggaagtttgttaaaacgtaaacttttttacggtttaactacgggtaaagggaa
aaccaaacgtacccctccgtcggagggaaggacgttgtacggtaccggtaacggaataaaggaatcggcgtaactccgtg
gcagcagccgcggtaatacggaggagtccaagcgttatccggaatcattgggtttaaagggtccggtaggcggtttaata
agtcagtggtgaaagcccatcgctcaacggtggaacggccattgatactgttaaacttgaattattaggaagtaactaga
atatgtagtgtagcggtgaaatgcttagagattacatggaataccaattgcgaaggcaggttactactaatggattgacg
ctgatggacgaaagcgtgggtagcgaacag
>B-GKGDH0A14IRAEL length=371 xy=3474_0731 region=14 run=R_2010_07_12_17_28_38_
ccgccgtggatcgatgtaaggccttagggttgttaaaggaanctttctatggggaaggagtaatgactgtacccaccaga
agaagaccccggcgtaactcccgtgccagcagccgcggtaatacgaggagtccaagcgttatccggaatcatgggtttaa
gggtccgtaggcggtttaataagtcagtggtgaaagcccatcgctcaacggtggaacggccattgatactgttaaacttg
aattattaggaagtaactagaatatgtagtgtagcggtgaaatgcttagagattacatggaataccaattgcgaaggcag
gttactactaatggattgacgctgatggacgaaagcgtgggtagcgaacag
>B-GKGDH0A14INV9O length=300 xy=3435_2186 region=14 run=R_2010_07_12_17_28_38_
tacggacgtgtaagaataaggatacggcgtaactccgtgccacgcagccgcggtatacgaggatcaagcgtatcggaatc
attggtttaagggtccgtaggcggttataagtcagtggcgaaagcccatcgctcaacggtggaacggccattgatactgt
taaacttgaattattaggaagtaactagaatatgtagtgtagcggtgaaatgctttagagattacatggaataccaattg
cgaaggcaggttactactaatggattgacactgatggacgaaagcgtgggtagcgaacag
>B-GKGDH0A14ILIIB length=341 xy=3408_1633 region=14 run=R_2010_07_12_17_28_38_
ttttattactaggaagaaacaactctacgtgtagagacttnacggtactgtatgataagcatcggctaactccgtgccag
cagccgcggtaatacgaggatgcaagcgttatccggaatcatggtttaaagggtccgtaggcggccaaataagtcagtgg
tgaaagcccatcgctcaacgatggaacggccattgatacngtttggcttgaattattaggaggtaactagaatatgtagt
gtagcggtgaaatgcttagagattacatggaataccaattgcgaaggcaggttactactaatatattgacgctgatggac
gaaagcgtggggagcgaacag
>B-GKGDH0A14IM23D length=337 xy=3426_1239 region=14 run=R_2010_07_12_17_28_38_
agaaacgaactaccctccggtcgaggaggcgttgacggtacgtgtagataaggatcggctaacnccgtgccagcagccgc
ggtaatacgaggagtcctaagcgttatccggaagtcattggtttaaagggtccgtaggcggtttataagtcagtggtgaa
agcccatcgctcaacggtggaacggccattgatactgttaaacttgaattattaggaagtaactagaatatgtagtgtag
cggtgaaatgcttagagattacatggaataccaattgcgaaggcaggttactactaatggactgacgctgatggacgaaa
gcgtgggtagcgaacag
>B-GKGDH0A14INPHB length=271 xy=3433_1581 region=14 run=R_2010_07_12_17_28_38_
gcagaccgccggtaataacggagggagtccaagcgttatccggaagtcatgggtttaaagggtccggtaggcggtcttat
aagtcagtggtgaaatcccatcgctcaacgatggaactgccgttgatactgtaagacttgaatacttaggaagtaactag
aatatgtagtgtagcggtgaaatgcttagatattacatggaataccaattgcgaaggcaggttactactaatggattgac
gctgatggacgaaagcgtgggtagcgaacag
>B-GKGDH0A14INI6I length=275 xy=3431_1608 region=14 run=R_2010_07_12_17_28_38_
gcagaccgccggtaagtacggacggagtccaagacgttatccggaagtcattgggtttaaaggggttaccggtaggcggc
ttataagtcagtggtgaaatcccatcgctcaacgatggaactgccattgatactgtaagacttgaatacttaggaagtaa
ctagaatatgtagtgtagcggtgaaatgcttagatattacatggaataccaattgcgaaggcaggttactactaagtgat
tgacgctgatggacgaaagcgtggggagcgaacag
>B-GKGDH0A14IP5RY length=527 xy=3461_1324 region=14 run=R_2010_07_12_17_28_38_
ggtacggtaacgttaggtacgggcccgtaaggaacccgtcgtaacccgaacgaccggacctaggtccgaccggcggttcc
gaacggtaaggaacgggtaccggtacttacggaacgttggttaaaaaccgtttacgacgttttaagtttttacctacggg
taagggaaaaacccgttaccccccaacccggtacgttggggtagggaagtttagacgggtaaccgtgttacgggaattaa
gggaatcgggctaatccgtgccagcagccgcggatacggaggagtccaagcgttatccggaatcatggtttaaagggtac
cgtaggcgggtcttataagtcagtggtgaaatcccatcgctcaacgatggaactgccattgatactgtaagacttgaata
cttaggaagtaactagaatatgtagtgtagcggtgaaatgcttagatattacatggaataccaattgcgaaggcaggtta
ctactaagtgattgacgctgatggacgaaagcgtggggagcgaacag
>B-GKGDH0A14IORP2 length=298 xy=3445_1992 region=14 run=R_2010_07_12_17_28_38_
gaaaaganaccggctaactacgtagccagcagccgcggtaatacgtagggtggcgaagacgttgtccggaacgttattgg
gcggtaagaggctcgtaggcggttgttcgcgtctgctgtgaaatccgaggctcaaccccggacctgcagtgggtacgggc
aaactagagtgcggtaggggggatgggaattcctggtgtagcggtggaatgcgcagatatcaggaggaacaccgatggcg
aaggcacatctctgggccgtaactgacgctgaggagcgaaagcgtggggagcgaacag
>Ic-GKGDH0A14IQ0VV length=306 xy=3471_0681 region=14 run=R_2010_07_12_17_28_38_
ggtaacctggtaggaataagctaccggctaactaccgtgccagcagccgcggtagtacgaggggagtgagtgtntcggaa
ttattgggcgtaaagagtacgtaggcggttattcaagtcagaggtgaaagcctggagctcaactccagaactgcctttga
aactagatagctagaatcttggagaggtgagtggaattccgagtgtagaggtgaaattcgtagatattcggaagaacacc
agtggcgaaggcgactcactggacaagtattgacgctgaggtacgaaagcgtgggggagcaaacag
>V-GKGDH0A14ISA1T length=384 xy=3485_3167 region=14 run=R_2010_07_12_17_28_38_
ggggaattttggacaatgggcgaaagcctgatccagcaatgccgcgtgtgtgaagaaggccttcgggttgtaaagcactt
ttgtccggaaagaaatggctctggttaatacctggggtcgatgacggtaccggaagaataaggaccggctaactacgtgc
cagcagccgcggtaatacgtagggtccaagcgttaatcggaattactgggcgtaaagcgtgcgcaggcggttgtgcaaga
ccgatgtgaaactccccgagcttaacttgggaattgcagttggtgactgcacggctagagtgtgtcgaggaggggggtan
aacttccgacggtgtagcgagtagaaatgacgtagagtagtggtaggaagtaacgtaccgngta
>V-GKGDH0A14IL3X8 length=286 xy=3415_0750 region=14 run=R_2010_07_12_17_28_38_
agggaatcttccgcaatggacgaaagtctgacggagcaatgccgcgtgagtgaagaaggtttttcggatcgtaaaactct
gttgttagagaagaacaaggatgagagtaactgctcatcccctgacggtatctaaccagaaagccacggctaactacgtg
ccagcagccgacggtaatacgtaagtggcaagcgttgtccggtatttagttgggacgtaaagtgagcgcgaggtcgttta
ctttaagtctgatgtagaacgcccccggntacggaaccggggnggt
>Ic-GKGDH0A14IQMHJ length=323 xy=3466_2501 region=14 run=R_2010_07_12_17_28_38_
ggggaattttggacaatggacgcaagtctgatccagccattccgcgtgcaggatgaaggccctcgggttgtaaactgctt
ttgtacggaacgaaaaggtttctattaatactaggagctcatgacggtaccgtaagaataagcaccggctaactacgtgc
cagcagccgcggtaatacgtagggtgcaagcgttaatcggaattactgggcgtaaagcgtgcgcaggcggttatataaga
cagatgtgaaactccccgggctcaacctgggaactgctatttgngactgtatagcgtagaggtacgggtaggagggggat
agg
>V-GKGDH0A14IMDJD length=351 xy=3418_0887 region=14 run=R_2010_07_12_17_28_38_
ggggaattttggacaatgggcgaaagcctgatccagcaatgccgcgtgtgtgaagaaggccttcgggttgtaaagcactt
ttgtccggaaagaaatggctctggttaatacctggggtcgatgacggtaccggaagaataaggaccggctaactacgtgc
cagcagccgcggtaatacgtagggtccaagcgttaatcggaattactgggcgtaaagcgtgcgcaggcggttgtgcaaga
ccgatgtagaaactccccgagcttaacgttgggaattgcattggtgactgcgacggctagagtgtgcgaggagggggtan
aattccgacgtgtagcagtagaatgcgtaga
>V-GKGDH0A14IPWDJ length=370 xy=3458_1429 region=14 run=R_2010_07_12_17_28_38_
ggggaatttttggacaatggacgcaagtctgatccagccattccgcgtgcaggacgaaggccttcgggttgtaaactgct
tttgtacggaacgaaaaagctcttattaatactaggagtccatgacggtaccgtaagaataagcaccggctaactacgtg
ccagcagccgcggtaatacgtagggtncaagcgttaatcggaattactgggcgtaaagcgtgcgcaggcggttatataag
acagatgtagaaactcccgagcttaacttgggaactgctatttgtgactgtatagctagagtacggcaggaggggatgga
attccgngtgtagcagtgaaatgacgtagatatggacggaggacacgagt
>V-GKGDH0A14IQ949 length=407 xy=3474_0395 region=14 run=R_2010_07_12_17_28_38_
ggggaatttttggacaatgggcgaaagcctgatccagcgatgccgcgtgtgtgaagaaggccttcgggttgtaaagcact
tttgtccggaaagaaatggctctggttaatacctggggtcgatgacggtaccggaagaataaggaccggctaactacgtg
ccagcagccgcggtaatacgtagggtccaagcgttaatcggaattactgggcgtaaagcgtgcgcaggcggtttgtgcaa
gaccgatgtagaaatcccccgagcttaacttgggaattgcattggtgaccgnacggctagagtgtgtcgaggagggggta
naattccacgtgtagcagtgaaatggacgtagagtagtggtacggaggaactaccggagtgggacgaaggccacgccccc
gtaggac
>V-GKGDH0A14IQWRX length=340 xy=3469_3547 region=14 run=R_2010_07_12_17_28_38_
ggggaatcttagacaatgggggaaaccctgatctagccatgccgcgtgatcgatgaaggccttagggttgtaaagatctt
tcgtgggggaagataatgacggtaccccaagaagaagccccggctaactccgtgccagcagccgcggtaatacggagggg
gctagcgttattcggaattacnggggcgtaaagcgcacgtaggcggattggaaagtcagaggtgaaactcccagagctac
aactttggaactgcctttgaaacctccagtcttggagtcgagagaggtgagtggaattccgagtgtagaggtgaaattcg
agatagttcggaagaacacc
>B-GKGDH0A14IRMX8 length=333 xy=3478_0606 region=14 run=R_2010_07_12_17_28_38_
aaacgaaatacgttattcttaagatcttgacggtaccgagaggaataagacaccggccgtaactccgtgccagcagccgc
ggtatacggaggatccaagcgttatccggaatcatggtttaaagggtccgtaggcggtttataagtcagtggtgaaagcc
catcgctcaacggtggaacggccattgatactgttaaacttgaattattaggaagtaactagaatatgtagtgtagcggt
gaaatgcttagagattacatggaattccaattgcgaaggcaggttactactaatggattgacgctgatggacgaaagcgt
gggtagcgaacag
>Ic-GKGDH0A14IMYLJ length=347 xy=3424_3605 region=14 run=R_2010_07_12_17_28_38_
ggttattgggagtaaaaccttacctacgtgtagaaggactgaagggtaccataagaataaagacaccggcgtaactcccg
tgccagcagccgcggtatacgagggtggcaagcgtatccggaatcatggtttaaagggtccgcaggcggatttataagtc
agtggtgaaatcctatcgcttaacgatagaactgccattgatactgtaagtcttgaattcggtcggagtgggcggaatgt
gtagtgtagcggtgaaatgcatagatattacacagaacaccgattgcgaaggcagctgacaaatatataactgacgctga
gggacgaaagtgtgggggatcaaacag
>B-GKGDH0A14IS439 length=383 xy=3495_1175 region=14 run=R_2010_07_12_17_28_38_
gtgacggtccgtattggattgttaaactagacttttggttactaggaggaaaacaactccctccggtctagggaggcttg
acgggtactgtaagaataaggatcggctaatccgtgccagcagccgcggtaatacggaggatccaagcgttatccggaat
cattggtttaaagggtccgtaggcggtttaataagtcagtggtgaaagcccatcgctcaacggtggaacggccattgata
ctgttaaacttgaattattaggaagtaactagaatatgtagtgtagcggtgaaatgcttagagattacatggaataccaa
ttgcgaaggcaggttactactaatggattgacgctgatggacgaaagcgtgggtagcgaacag
>Ic-GKGDH0A14IPAEZ length=320 xy=3451_1641 region=14 run=R_2010_07_12_17_28_38_
acgggtacccgtacggtcagaataaagacaaccggcgtaactaacgtgccgagcagccgcggtaatacgtagggtggcaa
gcgttaatcggaagttactgggcggtaaagcgtgcgcaggcggttatataagacagatgtgaaatccccgggctcaacct
gggaactgcatttgtgactgtatagctagagtacggtagagggggatggaattccgcgtgtagcagtgaaatgcgtagat
atgcggaggaacaccgatggcgaaggcaatcccctggacctgtactgacgctcatgcacgaaagcgtggggagcaaacag
>B-GKGDH0A14IOXZG length=337 xy=3447_1914 region=14 run=R_2010_07_12_17_28_38_
gtactacctaactacgtagagtgaattgatgtacctaccacgagaaagnaccggcgaactccgtgccagcagccgcggta
agtacgagggtggcaagcgttaatcggaagttactggcggtaaagngtacgtaggtggttgttaagccagctgtgaaata
ccccgggccgtcaacctgggcactgcagttggaactggcaagctagagtagggtagaggggtgtggaattccaggtgtag
cggtgaaatgcgtagatatctggaggaacatcagtggcgaaggcgacaccctggactcatactgacactgaggtacgaaa
gcgtggggagcaaacag
>Ic-GKGDH0A14INJTJ length=291 xy=3431_2437 region=14 run=R_2010_07_12_17_28_38_
taggataagacaccggctaactccgtgccagcancgcggtaatacgagggtgcaagcgttatccggaatcatggttaaag
ggtacggcagcggagtttataagtcagtggtgaaatcctatcgcttaacgatagaactgccattgatactgtaagtcttg
aattcggtcggagtgggcggaatgtgtagtgtagcggtgaaatgcatagatattacacagaacaccgatagcgaaggcag
ctcactaggcctgaattgacgctcagggacgaaagcgtggggatcaaacag
>B-GKGDH0A14IM2M7 length=236 xy=3426_0657 region=14 run=R_2010_07_12_17_28_38_
cgtaatacggatactggcggtaagacgcacgcaggcggttgttaagtcagatgtgaaatccccgacgctcaacttgggaa
ctgcatttgaaactggcaagctagagtcttgtanaggggggtagaattccaggtgtagcggtgaaatgcgtagagatctg
gaggaataccggtggcgaaggcggccccctggacaaagactgacgctcaggtgcgaaagcgtgggggagcaaacag
>Ic-GKGDH0A14ILV98 length=323 xy=3412_3102 region=14 run=R_2010_07_12_17_28_38_
aaggcgttgacggtactgttaagaataagtacaccggcgtaactccgtgccagcagccgcggtaatacgagggtgcaagc
gttgtccggagtttattgggtttaaaagggttggtcgcaggtgggtttattaagttcagtggtgaaagacggtcgctcaa
cgattgcagtgccattgaaactggtagacttgagtaaagtagaggtgggcggaattgatagtgtagcggtgaaatgcata
gatattatcaagaactccaattgcgtaggcagctcacttggcttttactgacactcatgcacgaaagtgtgggtatcaaa
cag
>V-GKGDH0A14IL11P length=453 xy=3414_2379 region=14 run=R_2010_07_12_17_28_38_
agggaatattgcgcaatgggggaaaccctgacgcagcaacgccgcgtgagtgaggaaggtcttaggattgtaaaactctg
ttcttggggaaaaatgatattgtggttaatacccatagtaagtgatggtacccaagtagaaagcaccggctaacttcgtg
ccagcggccgcggtaatacgaagggtgcaagcgttgttcggaatcattgggcgtaaagcgcgcgcaggcggatcagcaag
tcagatgtagaaatctcgaggctacaacctcgaaactgcgtctagaaactgactagtctaagaatagacggggaaggggg
aaggtaatttcgacggttaggtaaagggttaaaactccggtaagagtagtaggtaggaaacggaaccggaccgggggacg
aacgggccgtacccgtttaccggagggtaaccgtaatttacgttacggaccgt
>Ic-GKGDH0A14IL3RN length=343 xy=3415_0513 region=14 run=R_2010_07_12_17_28_38_
ggtaacgtacgtccttaattactaacgggacggtcatgacggtacgtgtaagaataagacaccggcctaactacgtgcca
gcagcgcggtaagtacgtagggtgcgagcgtaatcgagtactggcgtaagacgtgcgcaggcggttatataagacagatg
tgaaataccccgggcctcaacctgggaactgcatttgtgactgtatagctggagtgcggcagagggggatggaattccgc
gtgtagcagtgaaatgcgtagatatgcggaggaacaccgatggcgaaggcaatcccctgggcctgcactgacgctcatgc
acgaaagcgtggggagcaaacag
>V-GKGDH0A14IQRO9 length=342 xy=3468_1067 region=14 run=R_2010_07_12_17_28_38_
ggggaattttggacaatgggcgaaagcctgatccagcaatgccgcgtgtgtgaagaaggccttcgggttgtaaagcactt
ttgtccggaaagaaatggctctggttaatacctggggtcgatgacggtaccggaagaataaggaccggctaactacgtgc
cagcagccgcggtaatacgtagggtccaagcgttaatcggaattactgggcgtaaagcgtgcgcaggcggttgtgcaaga
ccgatgtagaaactccccgagcttaacttgggaattgcattggtgactgcacggctagagtgtgtcgagggagggggtan
aactcccgacgtgtagcaggta
>Ic-GKGDH0A14IUUKW length=351 xy=3514_3006 region=14 run=R_2010_07_12_17_28_38_
gttacggaacgaaaggtacgtctcttaatacggggggcgtcatgcggtaccgtaagaataagcaccggctactacgngcc
aggcagccgcggtaatacgtagggtgcaagcggtaatcggaattactgggcgtaaagcgtgcgcaggcggttatataaga
cagatgtgaaatccccgggctcaaccctgggaactgcatttgtgactgtatagctagagtacggtagagggggatggaat
tccgcgtgtagcaagtgaaatgcgtagatatgcggaggaacaccgatggcgaaggcaatcccctggacctgtactgacgc
tcatgcacgaaagcgtaggggagacaaacag
>B-GKGDH0A14IUXNE length=237 xy=3515_2888 region=14 run=R_2010_07_12_17_28_38_
ccggagtttattggtttaaggggttaggtcgcaggngggtttgttaagttacagnggtgaaagacggtacgctcacgata
gcagtgccattgaactggtagacttgagtaaagtagaggtgggcggaattgatagtgtagcggtgaaatgcatagatatt
atcaagaactccaattgcgtaggcagctcacttggcttttactgacactcatgcacgaaagtgtgggtatcaaacag
>T-GKGDH0A14IRKJO length=324 xy=3477_1586 region=14 run=R_2010_07_12_17_28_38_
tagggaaggaaagcgaaagtagaggaccgtaccaaagaaagacaccggcgtaactatgtgccagcagcgcggtaagtaca
taggtgcaagcgttgtcggaatattggcgtaaagagctcgtaggtcgttgttacgtcggatgtgaaaacctagaggctca
acctcaggcctgcattcgatacgggcaaactagagtttggtaggggagactggaattcctggtgtagcggtggaatgcgc
agatatcaggaggaacaccaatggcgaaggcaggtctctgggccaatactgacactgaggagcgaaagtctggggagcga
acag
>Ic-GKGDH0A14IUW42 length=327 xy=3515_2228 region=14 run=R_2010_07_12_17_28_38_
ggggaattttggacaatgggcgaaagcctgatccagcaatgccgcgtgcaggaagaaggccttcgggttgtaaactgctc
ttgtacggaacgaaacggtctgggttaataccctgggctaatgacggtaccgtaagaataagcaccggctaactacgtgc
cagcagccgcggtaatacggtagggtgcgagcgttaatcggaattacgtgggacgtaagcgtgcgcaggcgttangtaag
actagttgtacgaaacgtcccccgggntaccgaaccgtgggaattgcatctgtagactgacatgactaggagtacgggag
ggagggg
>B-GKGDH0A14IP7JV length=253 xy=3461_3625 region=14 run=R_2010_07_12_17_28_38_
ggcaaagcgttaatcggaagttaacttgggcggtaaagacgtggcgcaggcggttagtataagacagatgtgaaataccc
cgggcctcaacctgggaactgcatttgtgactgtatagctagagtacggtagagggggatggaattccgcgtgtagcagt
gatatgcgtagatatgcggaggaacaccgatggcgaaggcaatcccctggacctgtactgacgctcatgcactaaagcgt
ggggagcaaacag
>V-GKGDH0A14IL5SP length=384 xy=3415_3143 region=14 run=R_2010_07_12_17_28_38_
ggggaattttggacaatgggcgaaagcctgatccagcaatgccgcgtgtgtgaagaaggccttcgggttgtaaagcactt
ttgtccggaaagaaatggctctggttaatacctgggtcgatgacggtaccggaagaataaggaccggctaactacgtgcc
agcagccgcggtaatacgtagggtccaagcgttaatcggaattactgggcgtaaagcgtgcgcgaggcggttgtgcaaga
ccgatgtagaaactccccgagtcttaacgttgggaattgctagttggtgactgcgacggctaggagtgtgtacgagggag
ggggtaatacttccgacgtgtagcagtagaatgacgtagagagtggaggaaggaactaccgagt
>Ic-GKGDH0A14IWCDD length=340 xy=3531_3087 region=14 run=R_2010_07_12_17_28_38_
ggggaatttttggacaatgggggaaaccctgatccagcaatgccgcgtgagtgaagaaggccttcgggttgtaaagctct
tttgtcagggaagaaacaccggctctaacacagtccgggaatgacggtacctgaagaataagcaccggntaaccacgtgc
cagcagccgcggtaatacgtagggtgcaagcgttaatcggaattacgtgggcgtaaagcgtgcgnaggcggttatacaag
caggcgtgaaactccccgggntaacctgggaatggcgcctgtgactgtatagctagagtgtagtcagggaaggggggtag
aattccgacggttgtaggac
>B-GKGDH0A14ITBX1 length=358 xy=3497_1831 region=14 run=R_2010_07_12_17_28_38_
tgtaacttagctttattacagagaaagaccgtcccaccgtcgtgggnggaattgacggtactgtaagaataaggatcggc
gtaactccgtgccagcagccgcggtaatacggaggatccaagcgttatccggaatcattggtttaaagggtccgtaggcg
gtttaataagtcagtggtgaaagcccatcgctcaacggtggaacggccattgatactgttaaacttgaattattaggaag
taactagaatatgtagtgtagcggtgaaatgcttagagattacatggaataccaattgcgaaggcaggttactactaatg
gattgacgctgatggacgaaagcgtgggtagcgaacag
>B-GKGDH0A14IVNCT length=326 xy=3523_3435 region=14 run=R_2010_07_12_17_28_38_
tacggtaacgtcgtatgaataaaganaccggccgtaactacccgtcgccacgcagccgccggtaagtacgagggtaggca
agacgtgtccggagtttattgggtttaaagggttaggcggcaggtggtttatttaagttcagtggtgaaagacggtcgct
caacgattgcagtgccattgaaactggtagacttgagtaaagtagaggtgggcggaattgatagtgtagcggtgaaatgc
atagatattatcaagaactccaattgcgtaggcagctcacttggcttttactgacactcatgcacgaaagtgtgggtatc
aaacag
>B-GKGDH0A14IMYOZ length=331 xy=3424_3729 region=14 run=R_2010_07_12_17_28_38_
aggaaggaaagacgaaagtagaggaccgtagcngaaaaagacaccggctaactacgtgccagcnggccgcgggtaatacg
tagggtggcaagagttgtccggaattatagggcggtaaagagctcgtaggcggttgtcgcgtctgctgtgaaaataccga
ggctcaaacctcggacctgcagtgggtacgggcaaactagagtgcggtaggggagatgggaattcctggtgtagcggtgg
aatgcgcagatatcaggaggaacaccgatggcgaaggcacatctctgggccgtaactgacgctgaggagcgaaagcgtgg
ggagcgaacag
>B-GKGDH0A14IQ1LH length=301 xy=3471_1603 region=14 run=R_2010_07_12_17_28_38_
aaccggccaaacgtactgtgccgacgcgagccgccggtaagtaacaagaggtggcaagacgttaatacggaattattggc
ggtaagggacgttgtaggtggttatataagttagatgtgaaaaccctacgggcgttaacctgggacgtgcatataatact
gtatagctagagtagagcagaggagtggggaattcctggtgtagcagtgaaatgcgtagagatcaggaggaacatcagtg
gcgaaggcgccactctgggctcatactgacactgaggagcgaaggcgtggggagcaaacag
>V-GKGDH0A14IMB3W length=363 xy=3417_3130 region=14 run=R_2010_07_12_17_28_38_
ggtaaaaggtaccgactttttaccccggtaaacgggaagtaaattaggaacgtgtaaccgggacggaactaaagaccccg
gccgtaactaccgtcgccagcagccgcggtatacgaggggcgtagcgtgttcggtaagtactggcgtaaagacgcacgta
ggcggctttgttaagtcagaggtgaaagcctggagctcaactccagaactgcctttgagactgcatcgcttgaatccagg
agaggtcagtggaactccgagtgtagaggcgaaattcgtagatattcggaagaacaccagtggcgaaggcggctgactgg
actggtattgacgctgaggtgcgaaagcgtggggagcaaacgg
>V-GKGDH0A14IRER0 length=343 xy=3475_2302 region=14 run=R_2010_07_12_17_28_38_
cgaaacgggaccgacgtttaattaacaatagggcgtaatnaggtaccgtaacgaataaganaccggccgtactacgtgcc
agcagcgcggtatacgtaggtggcgagcgttaatcggaattgctgggcgtaagacgtgcgcaggcggttacataagacag
atgtgaaatcccgggctcaacctgggacctgcatttgtgactgtatagctagagtacggtagagggggatggaattccgc
gtttagcagtgaagtgcgtagatatgcggaggaacaccgatggcgaaggcaatcccctggacctgtactgacgctcatgc
acgaaagcgtggggagcaaacag
>V-GKGDH0A14INPJI length=274 xy=3433_1660 region=14 run=R_2010_07_12_17_28_38_
acgcagccgccggtaagtaacgtagggtccgaagcgttaatcggaagttactggcggtaagacgtgcgcaggcggttgtg
caagaccgatgtgaaatccccgacgcttaacttgggagttgcattggtgactgcacggctagagtgtgtcaggggggggt
aggaattccacgtgtagcagtgaaatgcgtagagatgtggaggaataccgatggcgaaggcagccccctgggataacact
gacgctcatgcacaaaagcgtggggagcaaacag
>Ic-GKGDH0A14IQWO2 length=435 xy=3469_3444 region=14 run=R_2010_07_12_17_28_38_
taccgggtagggcgaggcagtaggggaagtacttagtacgaataggggggtaaacccgtacgagtctagccatgccgcgt
gatcgatgaaggccttaggttgtaaagatcttcagttgggaagataatgacggtgccaacagaagaagccccggctaact
ccgtgccagcagccgcggtaatacggagggggcgtagcgttattcggaattactgggcgtaaagcgcacgtaggcggatt
agaaagtcagaggtgaaatcccagggctcaaccttggaactgcctttgaaactcctagtcttgaggtcgagagaggtgag
tggaattccgagtgtagaggtgaaattcgtagatattcggaggaacaccagtggcgaaggcggctcactggctcgatact
gacgctgaggtgcgaaagcgtgggggagcaaacag
>V-GKGDH0A14IPWT6 length=343 xy=3458_2028 region=14 run=R_2010_07_12_17_28_38_
cctancgggacggaaacggcgaagtagaggtacccggccagaagaaggaacggccgaactaccgtgccagcagccgcggt
aatacgtagggtccggagcgttgtccggaagttattgggcgtaaaggggacgtcgtaggcggtcgtgtcgcgtcgggagt
ggaaaactacagggctcaaccctcgagcgtgcttccgatacgggcagactagaggtatgcaggggagaacggaattcctg
gtgtagcggtggaatgcgcagatatcaggaggaacaccggtggcgaaggcggttctctgggcattacctgacgctgagga
gcgaaagcatggggagcgaacag
>Ic-GKGDH0A14IQPO7 length=396 xy=3467_2569 region=14 run=R_2010_07_12_17_28_38_
gtaagggacccgtaccgggttcggttaaacgttagacttttgttacggtacgaaacggtacgacttctaataactagggg
cggtaatgacggcaccgtaagaataaagacaccggctaactacgtgccagcagccgcggtaatacgtagggtgcgagcgt
taatcggaatactgggcgtaaagcgtgcgcaggcggttatataagacagatgtgaaatccccgggctcaacctgggacct
gcatttgtgactgtatagctagagtacggtagacgggggttggaattccgcgtgtagcagtgaaatggcgtagatatgcg
gaggaacaccgatggcgaaggcaatcccctggacctgtactgacgctcatgctacgaaagcgtggggagcaaacag
>V-GKGDH0A14INB6H length=306 xy=3429_0727 region=14 run=R_2010_07_12_17_28_38_
cggactcggagagaagacccggccacttacgtgccagcagccgcggtaagtacgaagggggacgtagcgttgctcggagt
tactgggcgtaaagggaggcgtaggcggagtagtttagttcagaggtgaaagcccagggctcaaccttggaattgccttt
gatactggctatcttgagtacggaagaggtatgtggaactccgagtgtagaggtgaaattcgtagatattcggaagaaca
ccggtggcgaaggcgacatactgtccgttactgacgctgaggctcgaaagcgtggggagcaaacag
>B-GKGDH0A14IL7RO length=307 xy=3416_1602 region=14 run=R_2010_07_12_17_28_38_
cggtaacgtgtaagaataaggaatcggctactaccgtgccagcagccgcggtatacgaggatccaagcgttattccggaa
gtacatggtttaaaggggttaccgtaggcgggttataagtcagtggtgaaagcccatcgctcaacggtggaacggccatt
gatactgttaaacttgaattattaggaagtaactagaatatgtagtgtagcggtgaaatgcttagagattacatggaata
ccaattgcgaaggcaggttactactaatggattgacgctgatggacgaaagcgtgggtagcgaacag
>Ic-GKGDH0A14IUPR8 length=382 xy=3513_0886 region=14 run=R_2010_07_12_17_28_38_
caggatgaggtccgtatggatgtaaactagctttgttacacggaagaaaacgaactaccctccgtnagggaggcgttgac
ggtactgtaagaataaaggatcggcaactccgtgccagcagccgcggtaatacggaggatccaagcgttatccggaatca
ttggtttaaaggggtccgtaggcggtttaataagtcagtggtgaaagcccatcgctcaacggtggaacggccattgatac
tgttaaacttgaattattaggaagtaactagaatatgtagtgtagcggtgaaatgcttagagattacttggaataccaat
tgcgaaggcaggttactactaatggattgacgctgatggacgaaagcgtgggtagcgaacag
>B-GKGDH0A14IQWO5 length=312 xy=3469_3447 region=14 run=R_2010_07_12_17_28_38_
tatgataagacaccggccgtacaccgtgccacgcagccgccggtaatacggagggtggcaagcggttattccggaattcg
tacngggtttaaaggggttaggcggtaggcgggtagggtaaggtacatggtgaaatacctggagctcaactccagaactg
ccattgatactatctatcttgaatattgtggaggtaagcggaatatgtcatgtagcggtgaaatgcttagatatgacata
gaacacccattgcgaaggcagcttactacgcatatattgacgctgaggcacgaaagcgtggggatcaaacag
>Ic-GKGDH0A14IQGM0 length=338 xy=3464_3114 region=14 run=R_2010_07_12_17_28_38_
tcgaatagttaccggaaggaataaggaatacggcgaacttaccgttgccagcagaccgccgggtaaggacgaacgggaag
tccaacgacgttgttccggagttcgtacngggtttaaaggggttaggcggtaggcggggtagggtaaggtcagtggtgaa
atacctggagctcaactccagaactgccattgatactacctatcttgaatattgtggaggtaagcggaatatgtcatgta
gcggtgaaatgcttagatatgacatagaacacccattgcgaaggcagcttactacgcatatattgacgctgaggcacgaa
agcgtggggatcaaacag
>B-GKGDH0A14IR4LZ length=363 xy=3483_3013 region=14 run=R_2010_07_12_17_28_38_
tttgttactaggaaggaaacgaaactaccctccgtcgagggaggctgtacggtacgtacgtaaggaataaaggaagtcgg
cgtaactaccgtcgccacgcagccgcggtaataacggaggagtccaagcgttatccggaatcatgggtttaaagggtccg
taggcggttaataagtcagtggtgaaagcccatcgctcaacggtggaacggccattgatactgttaaacttgaattatta
ggaagtaactagaatatgtagtgtagcggtgaaatgcttagagattacatggaataccaattgcgaaggcaggttactac
taatggattgacgctgacggacgaaagcgtgggtagcgaacag
>Ic-GKGDH0A14IO2FI length=507 xy=3448_3580 region=14 run=R_2010_07_12_17_28_38_
cccccgttacccgtccgtacccgaccgtaccgaccgtaaggtacccgtacccgggtaacggggaccggaaggcgaacgtc
gggggtaaaggacgttgtacggcgaactaggcggaaaggacctcgacgcagcaacgaccgcgtgcgggaagaagggacct
cggttggttaaaccgacgttcagaaggaacgaaaatagacggacgtttcagaagaagggtgcggccgaactacgtgccag
cagccgcggtgacacgtaggcaccaagcgttgtccggagtttattgggcgtaaagagctcgtaggcggttcggtaagtcg
gatgtgaaaactttgggctcaacccaaagcgtgcactcgatactgccatgactagagttcggtaggggagtggggaattc
ctagtgtagcggtgaaatgcgcagatattaggaggaacaccggtggcgaaggcgccactctgggccgaaactgacgctga
ggagcgaaagcggtgggtagcaaacag
>B-GKGDH0A14IVN3B length=252 xy=3524_0293 region=14 run=R_2010_07_12_17_28_38_
aagacggttattccggtaagtacattgggttttaaaggggttaccggttaggcggccgaataagtcagtggtgaaagccc
atcgctcaacgatggaacggccattgatactgtttggcttgaattattaggaagtaactagaatatgtagtgtagcggtg
aaatgcttagagattacatggaataccaattgcgaaggcaggttactactaatatattgacgctgatggacgaaagcgtg
gggagcgaacag
>V-GKGDH0A14INAY8 length=347 xy=3428_3266 region=14 run=R_2010_07_12_17_28_38_
ggggaatttttggacaatgggcgcaagcctgatccagcaatgccgcgtgcaggatgaaggccttcgggttgtaaactgct
tttgtacggaacgaaacggctctttctaataaagagggctaatgacggtaccgtaagaataagcaccggctaactacgtg
ccagcagccgcggtaatacgtagggtgcgagcgttaatcggaattactgggcgtaaagcgtgcgcgaggcggttatataa
gacagatgtagaaacgtcccccgggctccaacctgggacctgctatttgtgactgtatagctagagtacggtaggagggg
atggatccggcgtgtagcagtagaatg
>Ic-GKGDH0A14IOFEA length=310 xy=3441_2400 region=14 run=R_2010_07_12_17_28_38_
taaagacaaccggccgtaactacccgtgccgacgcagaccgccggtaatacggagggtggcgaagcgttgttccggagtt
tattgggtttaaagggttaggcggcaggtggttatttaagttcagtggtgaaagaacggtcgctcaacgaatgcagtgcc
attgaaactggtagacttgagtaaagtagaggtgggcggaattgatagtgtagcggtgaaatgcatagatattatcaaga
actccaattgcgtaggcagctcacttggcttttactgacactcatgcacgaaagtgtgggtatcaaacag
>B-GKGDH0A14IUI14 length=369 xy=3511_0362 region=14 run=R_2010_07_12_17_28_38_
ggaagtttggttaaacttaggacttttgttactacggaaggaaacanaccctccgtcagggaggcttnacggtactgtaa
gaatagggatcggctaactaccgtgccagcagccgcggtaatacgaggatccaagcgttatccggaatcattggttaaag
ggtccgtaggcggtttataagtcagtggtgaaagcccatcgctcaacggtggaacggccattgatactgttaaacttgaa
ttattaggaagtaactagaatatgtagtgtagcggtgaaatgcttagagattacatggaataccaattgcgaaggcaggt
tactactaatggattgacgctgatggacgaaagcgtgggtagcgaacag
>V-GKGDH0A14ITOEA length=358 xy=3501_1584 region=14 run=R_2010_07_12_17_28_38_
ttcgttacggtagcgaaacggacgtccccgtaactacgggaggcgtaatanaggaccgtaacgaataagacaccggctaa
ctacgtgccagcagccgcggtaagtacgtagggtggcgagcgtaatcggaattactgggcgtaagacgtgcgcaggcggt
tatataagacagatgtgaaatccccgggcctcaacctgggacctgcatttgtgactgtatagctagagtacggtagaggg
ggatggaattccgcgtgtagcagtgaaatgcgtagatatgcggaggaacaccgatggcgaaggcaatccccctggacctg
tactgacgctcatgcacgaaagcgtggggagcaaacag
>Ic-GKGDH0A14IWWES length=425 xy=3538_0386 region=14 run=R_2010_07_12_17_28_38_
aggcgaagtggggaaggaattaggtacgaanaggcggaagacgtcgatccagcatgccgcgtgagtgatnaaggctaggg
ttgttaagacntttacctagggatgataatgaccagtaacctggaggaataagactccggctaactccgtgccagcagcc
gcggtaatacggagggaggctagcgtgttcggaagttactgggcgtaaagagtacgtaggcggttattcaagtcagaagg
tgaaagcctggagctcaactccagaactgcctttgaaactagatagctaggaatcttggagaggtgagtggaattccgag
tgtagaggtgaaattcgtagatattcggaagaaacaccagtggcgaaggcgactcactggacaagtattgacgctgaggt
acgaaagcggtgggggagcaaacag
>B-GKGDH0A14IRS5W length=342 xy=3480_0466 region=14 run=R_2010_07_12_17_28_38_
cctaaccgtgttagaggaacgttntacgggtaaccgtcgtatggaataaagtacgactcggcgtaactcccgtgccagca
gccgcgggtaatacggaggatgcaagcgttatccggaatcatgggtttaaagggtccgtaggcggccaaataagtcagtg
gtgaaagcccatcgctcaacgatggaacggccattgatactgtttggcttgaattattaggaagtaactagaatatgtag
tgtagcggtgaaatgcttagagattacatggaataccaattgcgaaggcaggttactactaatatattgacgctgatgga
cgaaagcgtggggagcgaacag
>V-GKGDH0A14INVJK length=334 xy=3435_1246 region=14 run=R_2010_07_12_17_28_38_
ggttagttaccactagtaagtagatggtacccaacgtagaaagacaccggctaacttacgtgccagcagccgcggtaagt
acgaagggtaggcaagcgttgttcggaatcattgggcgtaaagcgcgcgcaggcggatcagcaagtcagatgtgaaatct
cgaggctcaacctcgaaactgcgtctgaaactgctagtctagaatatcggagggggaaggggaatttcacgtgtaggggt
aaaatccgtagagatgtgaaggaacaccggggggcgaaggcgccttcctggacgattattgacgctgaggcgcgaaagcg
tggggagcaaacag
>Ic-GKGDH0A14IN8Y8 length=251 xy=3439_2274 region=14 run=R_2010_07_12_17_28_38_
gtagacgaaggatcaagcgtgtccggagttactggttaagggtaggcgtaggcggaaattaagtcagtggtgaaagaccg
ccagctcaactgtggaactgccattgaaactggtttcttgaatatagctgaggcagatggaatataacatgtagcggtga
agtgcttagatatgttatagaacaccgattgcgaaggcagtctgctaaactattattgacgctgaggcacgaaagcgtgg
ggagcgaacag
>B-GKGDH0A14ILLX8 length=273 xy=3409_1998 region=14 run=R_2010_07_12_17_28_38_
actccgtgccagcagccgcggtaataggaggatccgagcgttatccggaatcatggtttaaagggtccgtaggnggcccg
taagtcggcggtgaaatcccatggctcaaccatggaattgccgttgatactggcggggcttgaangtttgggaagcaact
agaatatgtagtgtagcggtgaaatgcatagatattacatggaataccgattgcgaaagcaggttgctaccaacccattg
acgctgatggacgaaagcgtggggagcaaacag
>V-GKGDH0A14IROUT length=367 xy=3478_3075 region=14 run=R_2010_07_12_17_28_38_
tgaagggacctacgggttgtaaaggtacgcttttacccgggtaacggagtaaatgactgtacccgggacggaagtaaaga
ccccggccgtaactaccgtgccagcagccgcggtatacgagggggcgtagcgtgttcggaagttactgggcgtaaagcgc
acgtaggcggctttgtaagtcagaggtgaaagcctggagctcaactccagaactgcctttgagactgcatcgcttgaatc
caggagaggtcagtggaattccgagtgtagaggtgaaattcgtagatattcggaagaacaccagtggcgaaggcggctga
ctggactggtattgacgctgaggtgcgaaagcgtggggagcaaacag
>Ic-GKGDH0A14ITONZ length=421 xy=3501_1933 region=14 run=R_2010_07_12_17_28_38_
gtggggaaggtacttagtacgaataggggaaacccggtacganctagccatgccgcgtgaatgatgaaggtcttaggatt
gtaaaattactttcctagcggggacggataatgacggtacccggccagaagaagccccggcctaacttcgtgccagcagc
cgcggtaatacgaagggggcgtagcgttgctcggaattactgggcgtaaagggagcgtaggcggatagtttagtcagagg
tgaaagcccagggctcaaccttggaaatgcctttgatactggctatcttgagtatgggagaggtaagcggaattccgagt
gtagaggtgaaattcgtagatattcggaagaacaccagtggcgaaggcggcttactggcccattactgacgctgaggctc
gaaagcgtggggagcaaacag
>V-GKGDH0A14IMQRZ length=306 xy=3422_1661 region=14 run=R_2010_07_12_17_28_38_
gaaggaaccgggcccgaacctaaccgtaggccagcagaccgccggtaatacgtagggtccggtagcgttgtccggaagtt
attgggcgtaaagggacgtcgtaggcggtctgtcgcgtcgggagtgaaaactcagggctcaaccctcgagcgtgcttccg
atacgggcagactagaggtatgcaggggagaacggaattcctggtgtagcggtggaatgcgcagatatcaggaggaacac
cggtggcgaaggcggttctctgggcattacctgacgctgaggagcgaaagcatggggagcgaacag
>Ic-GKGDH0A14IRHAT length=401 xy=3476_1475 region=14 run=R_2010_07_12_17_28_38_
gccggccgtggcnggaagtgacggtccgtactggattggtaaacttagcttttattactaggaggaaacgaatccctccg
tcgagggaggcgttnacgggtactgttaggaataaggatcggctaacnccgtgccagcagccgcggtatacggagggatc
caagcgttatccggaatcatgggtttaaagggtccgtaggcggcttaataagtcagtggtgaaatccctacgcttaacgt
aggaacggccattgatactgttaggcttgaattatcaggaagtaactagaatatgtagtgtagcggtgtaatgcttagag
attacatggaataccaattgcgaacggcaggttactactaatggattgacgctgatggacgaaagcgtgggtagcgaaca
g
>B-GKGDH0A14INYYY length=394 xy=3436_1592 region=14 run=R_2010_07_12_17_28_38_
aagaaggtccgtacttggagttgttaaacttagcgttttattaactacggaaggaaaacgaaacaaccctaccggttcga
ggggtaacgttgtacgggtaacctgtaagaataaaggatcggctaactccgtgccagcagccgcggtatacggaggatcc
aagcgttatccggaatcatggttaaggtccgtaggcggttataagtcagtggtgaaagcccatcgctcaacgatggaacg
gccattgatactgttagacttgaattattgggaagtaactagaaaatgtagtgtagcggtgaaatgcttagatattacat
ggaataccaattgcgaaggcaggttactaccaatttattgacgctgatggacgaaagcgtgggggagcgaacag
>O-GKGDH0A14IOW9F length=377 xy=3447_0977 region=14 run=R_2010_07_12_17_28_38_
aagaacgggccgtactggagttgttaaactagctttattacaggagaaacaacctctacgtgtagtagacttgacggtac
tgtatgaataagcatcggctaactccgtgccagcagccgcggtaatacggaggatgcaagcgttatccggaatcattggg
tttaaagggtccgtaggcggccaaataagtcagtggtgaaagcccatcgctcaacgatggaacggccattgatactgtta
aacttgaattattaggaagtaactagaatatgtagtgtagcggtgaaatgcttagagattacatggaataccaattgcga
aggcaggttactactaatggattgacgctgatggacgaaagcgtgggtagcgaacag
>B-GKGDH0A14ISAWS length=302 xy=3485_2986 region=14 run=R_2010_07_12_17_28_38_
gtagggaaataagggaagtacggcgtaactccgtcgccagcagccgcggtaatacggaggatccaagcgtattccggaat
cattgggtttaagggtccgtaggcggtctataagtcagtggtgaaatcccatcgctcaacgatgggactgccattgatac
tgtaagacttgaatacttagggagtaactagaatatgtagtgtagcggtgaaatgcttagatattacatggaataccaat
tgcgaaggcaggttactactaagtgattgacgctgatggacgaaagcgtggggagcgaacag
>O-GKGDH0A14IS6WK length=378 xy=3495_3490 region=14 run=R_2010_07_12_17_28_38_
acgaccgccgtgagggagtgaaggaccgttccggttggttaaccgtactttacgtacagggaaggaagacgaaagtagac
ggtacctgcngaaaaganaccggctaactacgtgccagcagccgcggtaatacgtagggtgcaagcgtgtcggatattgg
cgtaagagctcgtaggcggttggttcgcgtctgctgtgaaaataccgaggctcaacctcggacctgcagtgggtacgggc
aaactagagtgcggtaggggagatgggaattcctggtgtagcggtggaatgcgcagatatcaggaggaacaccgatggcg
aaggcacatctctgggccgtaactgacgctgaggagcgaaagcgtggggagcgaacag
>B-GKGDH0A14ISPGR length=440 xy=3490_1369 region=14 run=R_2010_07_12_17_28_38_
acggtcccgaacctaggtaccggccgggtccggtcgacggaagtcgaagggtcccgttactaggagttgttaaacttaga
ctttggttacacggaaggaaaacgaactaccctccgtcgagggaggacgttgacgggtactgtaaggaataaggaatcgg
cgaactccgtgccagcagccgcgggtaatacggaggatccaagcgttatccggaatcattgggtttaaagggtccgtagg
cggtttaataagtcagtggtgaaagcccatcgctcaacggtggaacggccattgatactgttaaacttgaattattagga
agtaactagaatatgtagtgtagcggtgaaatgcttagagattacatggaataccaattgcgaaggcaggttactactaa
tggattgacgctgatggacgaaagcgtgggtagcgaacag
>O-GKGDH0A14IK2V0 length=249 xy=3403_1870 region=14 run=R_2010_07_12_17_28_38_
cgaagacgtatccggtaacgtacgatggttaagggttaccggtcaggcgggttagtaagtcagtggcgaaagcctaccag
ctcaactgtagaactagccattgatactgtagatcttgaattcggtcgaagtgggcggaatatgacatgtagcggtgaaa
tgcttagatatgtcatagaacaccgatagcgaaggcagctcactaggcctggattgacgctcagggacgaaagcgtgggg
agcaaacag
>B-GKGDH0A14IR1Q7 length=396 xy=3482_3409 region=14 run=R_2010_07_12_17_28_38_
ggacgttttactttaactaacggtaaggaaaacccgtaaccccaacccgtcgttggggagggagttagtacgggtaacgt
cgtagggtaaagtaagggaagtaccggcgtaactccgtcgccacgcagccgccggtaagtaacggaggagtccaagcgtt
atccggaatcattgggtttaaagggtccggtaggcgggtcttataagtcagtggtgaaatcccatcgctcaacgatggaa
ctgccattgatactgtaagacttgaatacttaggaagtaactagaatatgtagtgtagcggtgaaatgcttagatattac
atggaataccaattgcgaaggcaggttactactaagtgattgacgctgatggacgaaagcgtgggggagcgaacag
>O-GKGDH0A14IUHXX length=334 xy=3510_3011 region=14 run=R_2010_07_12_17_28_38_
aacctacctacgttcgttagaggacttgtacggtacgtacggtattgaactaagtacatacggcgaactccgtgccagca
gcgcggtatacgaggatgcaagcgtatccggaatcatggtttaaggtccgtaggaggccaataagtcagtggtgaaagcc
catcgcgtcaacgatggaacggccattgatactgtttggcttgaattattaggaagtaactagaatatgtagtgtagcgg
tgaaatgcttagagattacatggaataccaattgcgaaggcaggttactactaatatattgacgctgatggacgaaagcg
tggggagcgaacag
>B-GKGDH0A14IVE7P length=325 xy=3521_1075 region=14 run=R_2010_07_12_17_28_38_
taccctcgtcgtagggaggacttgacggtactgtaagaataaaggatacggctaacgtccatgccagcagccgcgtaata
cgaggagtcaagcgttatccggaatcatggttaaagggtccgtaggcggttaataagtcagtggtgaaagcccatcgctc
aacggtggaacggccattgatactgttaaacttgaattattaggaagtaactagaatatgtagtgtagcggtgaaatgct
tagagattacatggaataccaattgcgaaggcaggttactactaatggattgacgctgatggacgaaagcgtgggtagcg
aacag
>O-GKGDH0A14IPFUA length=320 xy=3453_0480 region=14 run=R_2010_07_12_17_28_38_
cgtccaccacgagaacgactaccggccgtacctaccgtcgccagcagaccgcggtaagtacgagggtggcaagcgttaat
cggaagttaactagggcggtaaagacgtacgtacggtggtttggttaagccagctgtgaaataccccgggccgtcaacct
gggcactgcagttggaactgtcaagccagagtagggtagaggggtgtggaattccaggtgtagcggtgaaatgcgtagat
atctggaggaacatcagtggcgaaggcgacaccctggactcatactgacactgaggtacgaaagcgtggggagcaaacag
>B-GKGDH0A14IKWGG length=296 xy=3401_1726 region=14 run=R_2010_07_12_17_28_38_
aacgaagaccccggccgtaactaccgtgccagcagccgcggtaagtacgagggggcgtagcgttattcggaagtactggg
cgtaaagcgcacgtaggcggattgaaagtcagaggtgaaatcccagggctcaaccttggaactgcctttgaaactcctag
tcttgaggtcgagagaggtgagtggaattccgagtgtagaggtgaaattcgtagatattcggaggaacaccagtggcgaa
ggcggctcactggctcgatactgacgctgaggtgcgaaagcgtggggagcaaacag
>O-GKGDH0A14INVWC length=302 xy=3435_1706 region=14 run=R_2010_07_12_17_28_38_
acagtacctggagataatctccggctaactccgtgccagcagccgcggtaatacgagggaggctagcgttgttcggaatt
actgggcgtaaagagtacgtaggcggtattcaagtcagaggtgaaagcctggagctcaactccagaactgcctttgaaac
tagatagctagaatcttggagaggtgagtggaatcccgagtgtagaggtgaaattcgtagatattcggaagaacaccagt
ggcgaaggcgactcactggacaagtattgacgctgaggtacgaaagcgtggggagcaaacag
>B-GKGDH0A14IQYD5 length=365 xy=3470_1547 region=14 run=R_2010_07_12_17_28_38_
acggctactgatgtaaactagcttttgttcaggaagaaacaactaccctccgtgagggaggcttnacggtactgtaagaa
taaggatcggctaactccgtgccagcagccgcggtaatacgaggatccaagcgttatccggaatcattggttaaagggtc
cgtaggcggtttataagtcagtggtgaaagcccatcgctcaacggtggaacggccattgatactgttaaacttgaattat
taggaagtaactagaatatgtagtgtagcggtgaaatgcttagagattacatggaataccaattgcgaaggcaggttact
actaatggattgacgctgatggacgaaagcgtgggtagcgaacag
>Lo-GKGDH0A14IUK1G length=244 xy=3511_2930 region=14 run=R_2010_07_12_17_28_38_
gagtattccggagtttattcggtttaaagggtaggcgaaggacggctgataagtctagcggtgaaggtaagcagcttaac
tgttttacatgccgttggatactggttagcttgagttgacagaaggcagatagaattcctgatgtagcggtgaaatgctt
agatatcaggaggaataccgattgcgaaggcagtctgctgcagtcacactgacgctgaggctcgaaggtgcggggatcaa
acag
>Lo-GKGDH0A14INGKX length=367 xy=3430_2335 region=14 run=R_2010_07_12_17_28_38_
ttgtaaacgttagctttattactaggtaaggaaaacgaactaccctccgtgagggaggcgttgacggtactgtaggaata
aggatcggctaactccgtgccagcagccgcggtaatacggaggatccaagcgttatccggaatcattgggtttaaagggt
ccgtaggcggcttaataagtcagtggtgaaacccctacgcttaacgtaggaacggccattgatactgttaggcttgaatt
attaggaagtaactagaatatgtagtgtagcggtgaaatgcttagagattacacggaataccaattgcgaaggcaggtta
ctactaatggattgacgctgatggacgaaagcgtgggtagcgaacag
>Lo-GKGDH0A14IQFJ0 length=309 xy=3464_1710 region=14 run=R_2010_07_12_17_28_38_
gtagacggacgttagtcgngaagaaagcaaccggcgtaactaatgtgccagcagcgcggtatacataggtgcagacgttg
tcggatattggcgtaagagctcgtaggtggttcggtcactcggatgtgaaaatactggggcgttaaccccagacctgcat
tcgatacgggcgagctagagtgtggtaggggagactggaattcctggtgtagcggtggaatgcgcagatatcaggaggaa
caccaatggcgaaggcaggtctctgggccattactgacactgaggagcgaaagcgtggggagcgaacag
>Lo-GKGDH0A14IVE9N length=303 xy=3521_1145 region=14 run=R_2010_07_12_17_28_38_
agacggtacctcgcagaagaagnaccggctactatgtgccagcagccgcggtaagtacataggtgcaagcgtgtccggaa
ttattggcgtaagagctcgtaggtggttcgtcacgtcggatgtgaaactctggggcttaaccccagacctgcattcgata
cgggcgagcttgggtatggtaggggagtctggaattcctggtgtagcggtggaatgcgcagatatcaggaggaacaccaa
tggcgaaggcaggactctgggccattactgacactgaggagcgaaagcgtggggagcgaacag
>Lo-GKGDH0A14IQ9CS length=336 xy=3473_3466 region=14 run=R_2010_07_12_17_28_38_
gggcgtaacttagacggtaaccggtaacgaaagtaaaganaccggccgtaactaacgtgccgagcagccgcggtaagtac
gtacgggtggcgagcgttaatcggaagttactgggcggtaaagcgtgcgcaggcggttatataagacagttgtgaaatac
cccgggctcaacctgggaattgcatctgtgactgtatagctagagtacggtagaggggggatggaattccgcgtgtagca
gtgaaatgcgtagatatgcggaggaacaccgatggcgaaggcaatcccctggacctgtactgacgctcatgcacgaaagc
gtgggggagcaaacag
>Ic-GKGDH0A14ILV1J length=293 xy=3412_2789 region=14 run=R_2010_07_12_17_28_38_
taagactccggcctaactccgtgccagcagaccgcggtaatacggagggaggctagcgtgttcggaagtactgggcgtaa
agagtacgtaggcggtagttcaagtcagaggtgaaagacctggagctcaactccagaactgcctttgaaactagatagct
agaatcttggagaggtgagtggaattccgagtgtagaggtgaaattcgtagatattcggaagaacaccagtggcgaaggc
gactcactggacaagtattgacgctgaggtacgaaagcgtggggagcaaacag
>Lo-GKGDH0A14IL87E length=298 xy=3416_3464 region=14 run=R_2010_07_12_17_28_38_
accggcgtacctatagtgccagcagccgcggtaagtaacatagggtggcaagcgttgttccgggaagttaattgggcggt
aaagaagctcgtaggtggttcgtcacgtcggatgtgaaactttggggngttaaccccagacctgcattcgatacgggcga
gcttgagtatggtaggggagtctggaattcctggtatagcggtggaatgcgcagatatcaggaggaacaccaatggcgaa
ggcaggactctgggccattactgacactgaggagcgaaaagcgtgggggagcgaacag
>Ic-GKGDH0A14IM7P5 length=371 xy=3427_3147 region=14 run=R_2010_07_12_17_28_38_
gttacgtaacgaacggaaaaaacgggtaacgtactacttaataacttaaggggacccggactgacggtaacgtgtaagaa
taagacaccggctactaacgtgccagcagccgcggtaagtactagggtgcaagcgttaatcggaagttactgggcgtaaa
gcgtgcgcaggcggttatataagtcagatgtgaaatccccgggctcaacctgggaactgcatttgagactgtatagctag
agtacggtagagggggatggaattccgcgtgtagcagtgaaatgcgtagatatgcggaggaacaccgatggcgaaggcaa
tcccctggacctgtactgacgctcatgcacgaaagcgtggggagcaaacag
>Lo-GKGDH0A14IQZI8 length=358 xy=3470_3026 region=14 run=R_2010_07_12_17_28_38_
aaggtcttaggaattgtaaaattacgtttctaccggggacggagtaataggcggtacccggacggaacgaagaccccggc
gtaacttcgtgccagcagccgcggtaatacaagggggcgtagcgttgctcggaattactgggcgtaagggagcgtaggcg
gatagtttagtcagaggtgaaagcccagggctcaaccttggaattgcctttgaaactggctatcttgagtgtgggagagg
tatgtggaactccgagtgtagaggtgaaattcgtagatattcggaagaacaccagtggcgaaggcgacatactggcccat
tactgacgctgaggctcgaaagcgtggggagcaaacag
>Lo-GKGDH0A14ILMMQ length=253 xy=3409_2880 region=14 run=R_2010_07_12_17_28_38_
cgaagcgttatccggngttactggtttaagggttaggtcgtaggtgggtcgggtaaggtcgtagcggtgaaagtacttcg
tagcttaactcggaaactagccattgatactatcgatcttgaatcatctagaggtaagcggaatatgtcatgtagcggtg
aaatgcttagatatgacatagaacaccaattgcgaaggcagcttactatggatgtattgacactgaggcacgaaagcgtg
ggggatcaaacag
>Ic-GKGDH0A14IMOOK length=365 xy=3421_3042 region=14 run=R_2010_07_12_17_28_38_
ggaaaaaaaggtaaccgaactgacgtgggaaaagttaaggtaccggtacccgtaacgacgtgaacgtaaagacaacccgg
ccgtaactccgtcgccacgcagccgcggtaatacggagggtggcaagcgttgtccggagtttattggtttaagggttagg
cgtaggcggctgataagtcagcggtgaagacttcggcttaaccggagcagtgccgttgatactgtttagcttgagtgttg
gaggggtacatggaattgatggtgtagcggtgaaatgcatagataccatcaggaacaccgatagcgaaggcattgtactg
gccaacaactgacgctgaggcacgaaagtgtgggggatcgaacag
>Lo-GKGDH0A14IUHLK length=432 xy=3510_2566 region=14 run=R_2010_07_12_17_28_38_
accgacctagaccggccggtacggcgtacggaagtgaacgggtcccgtacttcggaattgtaaacttaggacttttgtct
acaggaaggaaacaaactactaccgtgttaggaggtcgttgtacggtacgtagtgaggaataagggatcggcgtaactcc
gtgccagcagccgcggtaatacggaggatccaagcgttatccggaatcattgggtttaaagggtccggtaggcggctata
taagtcagtggtgaaatctccccgctcaacggggaaacggccattgatactgtaaggcttgaattattaggaagtaacta
gaatatgtagtgtagcggtgaaatgcttagagattacatggaataccaattgcgaaggcaggttactactaatggattga
cgctgatggacgaaagcgtgggtagcgaacag
>Ic-GKGDH0A14ISDW7 length=365 xy=3486_2793 region=14 run=R_2010_07_12_17_28_38_
cgttgttaaactagctttaagttacacggaaggaaacgaactactttgcgagaaggcgattgacggtaactgtattgaat
aaagcaccggctaactccgtgccagcagccgcggtaatncgaggatccaagcgttatccggaatcatggttaaagggtcc
gtaggcggtttaataagtcagtggtgaaagcccatcgctcaacggtggaacggccattgatactgttaaacttgaattat
taggaagtaactagaatatgtagtgtagcggtgaaatgcttagagattacatggaataccaattgcgaaggcaggttact
actaatggattgacgctgatggacgagagcgtgggtagcgaacag
>Lo-GKGDH0A14IWMZ2 length=353 xy=3535_0480 region=14 run=R_2010_07_12_17_28_38_
aaggaccgtagggttggttaaacactttcgtccggagaagataatagacggatccggagaagaagccccggctaactcgt
gccagcagccgcggtatacgaagggggcgtagcgttgttcggaattactgggcgtaaagcgcacgtaggcgggtttggta
agtagggggtggaaatcccagggctcaaccctggaactgccttctaaactgcaagcctggaggtcaggagaggcgagtgg
aataccgagtgtagaggtgaaattcgtagatattcggtggaacaccagtggcgaaggcgactcgctggactgatactgac
gctgaggtgcgaaaagcgtgggggagcaaacag
>Ic-GKGDH0A14IOX6J length=390 xy=3447_2169 region=14 run=R_2010_07_12_17_28_38_
ttacgggttggtaaacttacggacttttgttacgtagaacgaaaaaggtttaacgttcgtttaattactaaggggcgtcg
actgacgggtaaccgtgtaagaataaganaccggctaactacgtgccagcagccgcggtaatacgtagggtgcaagcgtt
aatcggatactgggcgtaagcgtgcgcaggcggttatataaggcagatgtgaaatccccgggctcaacctgggaactgca
tttgtgactgtatagctagagtacggtagagggggatggaattccgcgtgtagcagtgaaatgcgtagatatgcggagga
acaccgatggcgaaggcaatcccctggacctgtactgacgctcatgcacgaaagcgtggggagcaaacag
>Ic-GKGDH0A14IQPEX length=347 xy=3467_2199 region=14 run=R_2010_07_12_17_28_38_
tttaacttacggaaggaaagaaaggccgtgcgaggnaagtnaggtacagttgataagcacggctactacgtgccagcagc
cgcggtagtacgtaggtggcggagcggttatccggagttattgggtttaaagggtaggcgtaggcggctgattaagtcag
cggtgaaaggtaagcagcttaacngttttactatgccgttgatactggttagcttgagctgacagaaggcagatagaatt
cctgatgtagcggtgaaatgcttagatatcaggaggaacaccagtggcgaaggcggcttactggactgtaactgacgttg
aggctcgaaagcgtggggagcaaacag
>Ic-GKGDH0A14IL179 length=321 xy=3414_2615 region=14 run=R_2010_07_12_17_28_38_
ggaggacgtcatgaggtaccgtacgaataagtacaccggctaactacgtgccagcagccgcggtaagtacgtagggtggc
gaagcgttaatcggaattactgggcggtaaagcgtgcgcaggcggttatgtaagacagaggtgaatccccgggctcaacc
tgggaactgcctttgtgactgcatagctagagtacggtagagggggatggaattccgcgtgtagcagtgaaatgcgtaga
tatgcggaggaacaccgatggcgaaggcaatcccctggacctgtactgacgctcatgcacgaaagcgtggggagcaaaca
g
>B-GKGDH0A14IMGTA length=279 xy=3419_1036 region=14 run=R_2010_07_12_17_28_38_
tacgtgccagcagcgcggtatacgtaggtggcgagcgttattccggagttattggtttaaagggttaggtcgtagcgggn
gtttaagtacggtggtgaaggtaaggcagctcaacngtttactatgctgccgatactgaataatcttgagttatgagaag
gcagatagaatttctggtgtagcggtgaaaagcttagataccagaaggaataccgattgcgaaggcagtctgctgcacat
acactgacgctgaggcacgaaagtatggggatcaaacag
>Ic-GKGDH0A14IR0K8 length=302 xy=3482_1898 region=14 run=R_2010_07_12_17_28_38_
gtacagtacctggaggataagctccggcaatccgtgccagcagccgcggtaatacgagggagctagcgtgttcggaagtt
actgggcgtaagagtacgtaggcggtattcaagtcagaggtgaaagcctggagctcaactccagaactgcctttgaaact
agatagctagaatcttggagaggtgagtggaaattccgagtgtagaggtgaaattcgtagatattcggaagaacaccagt
ggcgaaggcgactcactggacaagtattgacgctgaggtacgaaagcgtggggagcaaacag
>B-GKGDH0A14INJQC length=368 xy=3431_2322 region=14 run=R_2010_07_12_17_28_38_
ttgtaaacttagacttttgttactaggaaggaaacgaataccctccgttctgggaggcgttnacgggtactgtaagaata
aggaatcggcgtaactccgtgccagcagccgcggtaatacggaggagtccaagcgttatccggaatcattggtttaaagg
gtccgtaggcggttaataagtcggtggtgaaagcccatcgctcaacggtggaacggccactgatactgttaaacttgaat
tattaggaagtaactagaatatgtagtgtagcggtgaaatgcttagagattacatggaataccaattgcgaaggcaggtt
actactaatatattgacgctgatggacgaaagcgtggggagcgaacag
>B-GKGDH0A14INZYM length=237 xy=3436_2876 region=14 run=R_2010_07_12_17_28_38_
cggttattccggaatcatggtttaaagggtcccggtaggcggtttaagtaagtcatggtgaagcccatcgctcaacgatg
aacggccattgatactgttaaacttgaattattaggaagtaactagaatatgtagtgtagcggtgaaatgcttagagatt
acatggaataccaattgcgaaggcaggttactactaatatattgacgctgatggacgaaagcatggggagcgaacag
>Ic-GKGDH0A14IK53F length=326 xy=3404_1929 region=14 run=R_2010_07_12_17_28_38_
gtagggaaggaagacgaaagtagacggaccgtacanaagaagacaccggctaactatgtgccagcagccgcggtaataca
taggtgcaagcgttgtccggaattattggcgtaaagagctcgtaggtggttagatacgtcggatgtgaaaatcaggggct
caacccctgacctgcattcgatacggtctagctagagtgtggtaggggagactggaattcctggtgtagcggtgggatgc
gcagatatcaggaggaacaccgatggcgaaggcaggtctctgggccattactgacactgaggagcgaaagcgtggggagc
gaacag
>B-GKGDH0A14IO8FZ length=374 xy=3450_3181 region=14 run=R_2010_07_12_17_28_38_
aagggcctaggttggtaagtcactttcatgggnggaaaggaagttancctaatacgtgagttgattgangttaccctacc
agaagaagcaccggcgtaactccgtgccagcagccgcggtaatacggaggatccaagcgttatccggaatcattgggttt
aaagggtccgtaggcggtttaataagtcagtggtgaaagcccatcgctcaacggtggaacggccattgatactgttaaac
ttgaattattaggaagtaactagaatatgtagtgtagcggtgaaatgcttagagattacatggaataccaattgcgaagg
caggttactactaatggattgacgctgatggacgaaagcgtgggtagcgaacag
>Ic-GKGDH0A14IQF3Y length=310 xy=3464_2428 region=14 run=R_2010_07_12_17_28_38_
gtcggtaacgtcgtatgataagcaccggctaactaccgtgccagcgagccgcggtaatacgagggtggcaagcgtgttcc
ggagttattggtttaaagggttaggcgcaggtggttattaagtcagtggtgaaagaacggtcgctcaacgattgcagtgc
cattgaaactggtagacttgagtaaagtagaggtgggcggaattgatagtgtagcggtgaaatgcatagatattatcaag
aactccaattgcgtaggcagctcacttggctttactgacactcatgcacgaaagtgtgggtatcaaacag
>B-GKGDH0A14IPCZ3 length=380 xy=3452_0897 region=14 run=R_2010_07_12_17_28_38_
ggtcctactggaagttgttaaacttagacgtttgttactaggaaggaaacgaactaccctccgtgagggaggcgttgacg
gtactgtaagaataaggatcggctaactccgtgccagcagccgcggtaatacgaggatccaagcgttatccggaatcatt
gggtttaaagggtccgtaggcggtttaataagtcagtggtgaaagcccatcgctcaacggtggaacggccattgatactg
ttaaacttgaattattaggaagtaactagaatatgtagtgtagcggtgaaatgcttagagattacatggaataccaattg
cgaaggcaggttactactaatggattgacgctgatggacgaaagcgtgggtagcgaacag
>B-GKGDH0A14IVCLP length=340 xy=3520_1787 region=14 run=R_2010_07_12_17_28_38_
ttactagaagaaagaacctctaccgtgtagtagacctgacggtactgtatgtntaagcgatacggcgtaactccgtgcca
gcagccgcggtatacgaggatgcaagcgttatccggaatcatggtttaagggtccgtaggcggccaaataagtcagtggt
gaaagcccatcgctcaacgatggaacggccattgatactgtttggcttgaattattaggaagtaactagaatatgtagtg
tagcggtgaaatgcttagagattacatggaataccaattgcgaaggcaggttactactaatatattgacgctgatggacg
aaagcgtggggagcgaacag
>B-GKGDH0A14IVK9F length=442 xy=3523_0721 region=14 run=R_2010_07_12_17_28_38_
ttagtccggaccggttcgggtcgacggtaaggaaacgggtacccggttacttacgggaagttggttaaacgtttaagacc
gtttttagtttaactacggtaaggaaaacgaaaccgtacctaaccgtcgttagtagacttgacggtactgtattgaatga
gcatcggcgtaactcccgtgccagcagccgcggtaatacgaggatgcaagcgttatccggaatcatggttaagggtccgt
aggcggttaataagtcagtggtgaaagcccatcgctcaacgatggaacggccattgatactgttaaacttgaattattag
gaagtaactagaatatgtagtgtagcggtgaaatgcttagagattacatggaataccaattgcgaaggcaggttactact
aatatattgacgctgatggacgaaagcgtggggagcgaacag
>B-GKGDH0A14IU8O7 length=271 xy=3519_0825 region=14 run=R_2010_07_12_17_28_38_
agcgcggtaatacgagggtaggcaagcgttattccggagttcgacnggtttaaagggttaggcgtaggcgggtagggtaa
ggtcagtggtgaaatacctggagctcaactccagaactgccattgatactatctatcttgaatattgtggaggtaagcgg
aatatgtcatgtagcggtgaaatgcttagatatgacatagaacacccattgcgaaggcagcttactacgcatatattgac
gctgaggcacgaaagcgtggggatcaaacag
>O-GKGDH0A14INDYE length=314 xy=3429_3028 region=14 run=R_2010_07_12_17_28_38_
aaggaatattggtcaatggacgcaagtctgaaccagccatgccgcgtgaaggattaaggtcctctggattgtaaacttct
tttatatgggacgaaaaaaggtctttctagaccccttgacggtaccatatgaataagcaccggctaactccgtgccagca
gccgcggtaatgcggagggtgcaagcgttatccggattcacgtgggtttaaagggtgcgtaggcgggtaggtaagtcagt
ggtgaaatcctggagctcaactccagactgccattgatactntctgtctgaatnttgnggagtagcgaatntgt
>B-GKGDH0A14ITB38 length=314 xy=3497_2054 region=14 run=R_2010_07_12_17_28_38_
ttgacggtacgtcgtatgataagnaccggcgtaactaccgtgccagcagcgcggtatacgagggtggcaagcgttgtccg
gagtttattgggttttaaagggtaggtcggcaggtggtttattaagttcagtggtgaagacggtcgctcaacgattgcag
tgccattgaaactggtagacttgagtaaagtagaggtgggcggaattgatagtgtagcggtgaaatgcatagatattatc
aagaactccaattgcgtaggcagctcacttggcttttactgacactcatgcacgaaagtgtgggtatcaaacag
>O-GKGDH0A14ILE5K length=416 xy=3407_1382 region=14 run=R_2010_07_12_17_28_38_
cgaggatctttagcaatgcccgaaagggtgactatgcgacgccgcgtgtgggatgaaggccttcgggtcgtaaaccactg
tcagggaggaagaaaccttacgtgttaatagcgcgtaagctgacatcactcccaaaggaagccacggctaactctgtgcc
agcagccgcggtaagacagaggtggcaagcgttgttcggatttattgggtgtaaagggtccgtaggtggtctagcaagtc
tgatgtgaaatccatggctcaaccgtgaactgcattggaactgtggacttgagtaccgnagaggtaaaggaattcgtcgg
tagtaagggtanaaatgacatagattattatacaaagacctaccaattgacgtaggcagcctcacgttggtcttgtactg
acactcatcgacaacg
>B-GKGDH0A14ISIT0 length=367 xy=3488_0966 region=14 run=R_2010_07_12_17_28_38_
aagttgtaacttagctttgttactaggaaggaaacgaactaccctaccgtcgaggggtaaggcttgacgggtaacgtgta
aggaataaggaatcggcgtaactaccgtgccagcagccgcggtatacgaggatcaagcgtatcggatcatggtttaaggg
tccgtaggcggtttataagtcagtggtgaaagcctatcgctcaacggtggaacggccattgatactgttaaacttgaatt
attaggaagtaactagaatatgtagtgtagcggtgaaatgcctagagattgcatggaataccaattgcgaaggcaggtta
ctactaatggattgacgctgatggacgaaagcgtgggtagcgaacag
>T-KGDH0A14ILP9D length=314 xy=3410_3487 region=14 run=R_2010_07_12_17_28_38_
acggtacgtgtatgaataaagtacaccggccgtaactcccgtgccagcagccgcggtaatacggagggtggcaagcgttg
tccggagtttattgggtttaaagggttgcgcaggtggttattaagtcagtggtgaaagacggtcgctcaacgaattgcag
tgccattgaaactagtagacttgagtaaagtagaggtgggcggaattgatagtgtagcggtgaaatgcatagatattatc
aagaactccaattgcgtaggcagctcacttggcttttactgacactcatgcacgaaagtgtgggtatcaaacag
>T-GKGDH0A14IMTEF length=288 xy=3423_0965 region=14 run=R_2010_07_12_17_28_38_
caccgcgtactccgtgccagcagccgcggtaagtacggagggtggcaagcgtatccggagttctacngggtttaagggag
gcgtaggtgggcgttgtaagtcagtggtgaaatctccgagcttaacttggaaactgccattgatactactggtcttgaat
tctgtggaggtaagcggaatatatcatgtagcggtgaaatgcttagatatgatatagaacaccgatagcgaaggcagctt
actacgcagatattgacactgaggctcgaaagcgtggggaccaaacag
>T-GKGDH0A14IOERL length=280 xy=3441_1583 region=14 run=R_2010_07_12_17_28_38_
agcgcggtaacgtacgagggtggcgaagacgttattccggagttcgacnggtttaaaggggttaggcggtaggcggggcg
aggtaaggtcagtggttgaaagtacctcggagctcaactccagaactgccattgatactatccttcttgaatattgtgga
ggtaagcggaatatgtcatgtagcggtgaaatgcttagatatgacatagaacacctattgcgaaggcagcttactacgca
tatattgacgctgaggcacgaaagcgtggggatcaaacag
>T-GKGDH0A14IRJ64 length=448 xy=3477_1134 region=14 run=R_2010_07_12_17_28_38_
ggggaatattgggcaatggaggaaactctgacccagcgacgccgcgtgcgggatgaaggccttcgggttgtgaaccgctt
tcagtagggaagaagcgaaagtgacggtacctacaaaagaagcaccggctaactccgtgccagcagccgcggtaatacgg
agggtgcaagcgttatccggaatcattgggtttaaagggtccgcaggcggatttataagtcagtggtgaaagcctattgc
tcaacaatagaactgccattgatactgtaagtcttgaattcggtacgaagtgggcgaatatgacatgtagcggtagaaat
gacttagatatgtacatagaacacgatagcgaaggcagctcacgtaggcctggattgacgctacgacgggaacgaaaggc
ggtaggggagacgaaacgaggtaattaagactaccgtaggtacgtacg
>Ic-GKGDH0A14IMG7Y length=251 xy=3419_1564 region=14 run=R_2010_07_12_17_28_38_
ggcgaagacgttgttccgggacgttattggtttaaagggttaggcggcaggtgggttnttaagttcagtggtgaagacgg
tcgctcaacgattgcagtgccattggaactggtagacttgagtaaagtagaggtgggcggaattgatagtgtagcggtga
aatgcatagatattatcaagaactccaattgcgtaggcagctcacttggcttttactgacactcatgcacgaaagtgtgg
gtatcaaacag
>T-GKGDH0A14IVAHE length=369 xy=3519_3136 region=14 run=R_2010_07_12_17_28_38_
ggggaatcttgtgcaatgggcgaaagcctgacacagccacgccgcgtgcgggaagaaggccttcgggttgtaaaccgctt
tcagcaggaacgaaaatgacggtacctgcagaagaagatgcggccaactacgtgccagcagccgcggtgatacgtaggca
tcaagcgttgtccggatttattgggcgtaaagagctcgtaggcggttcagcaagtcgggtgtgaaaactctgggcttaac
ccagagcctgcactcgaaactgctgtgactagtaggttcggtaggggngcgaagggaattcctagtggtagcggtggaat
gcgcagatagttaggaggaaccacggtggcgaaggccgcgctgcggact
>Ic-GKGDH0A14IPPDL length=425 xy=3456_0551 region=14 run=R_2010_07_12_17_28_38_
gtaccgagagggcagcgagtggggaagtattggacgaatgggggaaacccgtganccagcaatgccgcgtgagtgatgaa
ggccttagggtcgtaaagctctttaccagggatgataatgacagtacctggagaataagctccggctaactccgtgccag
cagccgcggtaatacggagggagctagcgttgttcggaattactgggcgtaaagcgtacgtaggcggttattcaagtcag
aggtgaaancccgggggctcaaccccggaacggcctttgaaactaggtagctagaatcttggagaggtcagtggaattcc
gagtgtagaggtgaaattcgtagatattcggaagaacaccagtggcgaaggcgactgactggacaagtattgacgctgag
gtacgaaagcgtggggagcaaacag
>T-GKGDH0A14IU193 length=353 xy=3517_0697 region=14 run=R_2010_07_12_17_28_38_
ggggaatattggtcaatgggcggaagcctgaaccagccatgccgcgtgcaggatgacggccctatgggttgtaaactgct
tttatatggggagaaaaaagtctatttatagattcttgacggtaccataagaataaggatcggctaactacgtgccagca
gccgcggtaatacgtaggatccgagcgttgtccggattttagttgggtttaaagggtncgtaggcggaaagataagtcag
tggtagaaacgccggtcgctcaacgatcgaattgccattgatactgttttcagaatcggttgaggtaggcgaatgtggtg
gtgtagcggtagaaatgacatagaattatacac
>Ic-GKGDH0A14IPPXG length=392 xy=3456_1266 region=14 run=R_2010_07_12_17_28_38_
cgactgcgcgtggcaggaagacgcgatctatggtgtgtaaacttagcttttgttacaggaaggaaacaatccctaccgtn
tagggacttgacggtactgtaagaataaggaatcggctaactccgtgccagcagccgcggtaatacgaggagtccaagcg
ttatccggaatcatggtttaaagggtccgtaggcggtttataagtcagtggtgaaatctggtcgctcaacgatcaaacgg
ccattgatactgttagacttgaattattaggaagtaactagaatatgtagtgtagcggtgaaatgcttagatattacatg
gaataccaattgcgaaggcaggttactactaatggattgacgctgatggacgaaagcgtggggagcgaacag
>T-GKGDH0A14IOA6F length=228 xy=3440_1029 region=14 run=R_2010_07_12_17_28_38_
gggtttaaagggttaggcggtaggcgggcgaggtaaggtcagtggtgaaatacctcggagctcaactccagaactgccat
tgatactatctgtcttgaatattgtggaggtaagcggaatatgtcatgtagcggtgaaatgcttagatatgacatagaac
acccattgcgaaggcagcttactacgcatatattgacgctgaggcacgaaagcgtggggatcaaacag
>Ic-GKGDH0A14ITD3D length=382 xy=3498_0519 region=14 run=R_2010_07_12_17_28_38_
gcgaatagccgccggtgaggtggatgaaggaccttaagggtcggttaaaggacncttttacctagggagtganaatgaca
gtacctggaggaataagctccggctaactccgtgccagcagccgcggtaatacggagggagctagcgttgttcggaagtt
actgggcgtaaagcgtgcgtaggtggttgttaagtcagatgtgaaagccccgggctcaacctgggaattgcatttgatac
tggctaactagagtgaggtagaggagagtggaattcccggtgtagcagtgaaatgcgtagagatcgggaggaacatcagt
tgcgaaggcggctctctggaccatcactgacactgaggcacgaaagcgtggggagcaaacag
>B-GKGDH0A14IO1HM length=315 xy=3448_2360 region=14 run=R_2010_07_12_17_28_38_
aaccctaccgtcgagggtacttgacggtactgtagataacggatcggctaactccgtgccagcagcncggtatacgagga
tccaancgtatcggatcatggttaaaggtccgtagcggtttataagtcagtggtgaaagcccatcgctcaacggtggaac
ggccattgatactgttaaacttgaattattaggaagtaaactagaatatgtagtgtagcggtgaaatgcttagagattac
atggaataccaattgcgaaggcaggttactactaatatattgacgctgatggacgaaagcgtggggagcgaacag
>Ic-GKGDH0A14IPXXQ length=324 xy=3458_3452 region=14 run=R_2010_07_12_17_28_38_
ccgtcgtagggaggcttgaggtacgtgtagaataaggaatcggctaactccgtgccagcagcgcggtaagacgaaggaat
ccaagcgttgtcggagtttactgggtttaaagggtagcgtaggcggaaaattaagtcagtggtgaaagcccgcagctcaa
ctgtggaactgccattgaaactgattttcttgaatatagctgaggcagatggaatataacatgtagcggtgaaatgctta
gatatgttatagaacaccgattgcgaaggcagtctgctaaactattattgacgctgaggcacgaaaagcgtggggagcga
acag
>Lo-GKGDH0A14IU2PL length=354 xy=3517_1255 region=14 run=R_2010_07_12_17_28_38_
tttgttactaggaaggaaactaanaccctccgttgtagggaggacgttgacggtacgtgttagaataaggaatcggctaa
ctaccgtgccagcagccgcggtaatacggaggatccaagcgttatccggaatcatggtttaaagggtccgtaggcggtct
tataagtcagtggtgaaatctccccgctcaacggggaaacggccattgatactgtaggacttgaattattaggaagtaac
tagaatatgtagtgtagcggtgaaatgcttagagattacatggaataccaattgcgaaggcaggttactactaatggatt
gacgctgatggacgaaagcgtgggtagcgaacag
>Ic-GKGDH0A14IO689 length=294 xy=3450_1643 region=14 run=R_2010_07_12_17_28_38_
cggcgtaaccctacgttggccacgcagaccgtggtaagtacaggggagtgcaagtgttatccggattcattgggtcggta
aagcgtctgcaggtggatatttaagtctgttgttaaatctttgggcgttaacccaaaatctgcaaaagaaactatatatc
ttgagtatggtagaggtaaagggaatttccggtggagcggtgaaatgcgtagatatcggaaagaacaccaactgcgaagg
cactttactgggccagtactgacactcagagacgaaagctaagggagcaaacag
>Lo-GKGDH0A14IOSCB length=265 xy=3445_2793 region=14 run=R_2010_07_12_17_28_38_
gcagccgcggtaagtacataggtggcaagcgttgtccggagtattggcgtaagagctcgtaggtggttcgtcacgtcgga
tgtgaaactactggggngttaaccccagacctgcattcgatacgggcgagcttgagtatggtaggggagtctggaattcc
tggtgtagcggtggaatgcgcagatatcaggaagaacaccaatggcgaaggcaggactctgggccattactgacactgag
gagcgaaagcgtggggagcgaacag
>Ic-GKGDH0A14IOO1P length=287 xy=3444_2619 region=14 run=R_2010_07_12_17_28_38_
caccggccgtaactaccgtgccagcgagacgcggtagtacgagggtggcgaagcgttgtccggagttattggtttaaggg
ttagcgcagtggttattaagtcagtggtgaagacggtcgctcaacgattgcagtgccattgaaactggtagacttgagta
aagtagaggtgggcggaattgatagtgtagcggtgaaatgcatagatattatccagaacaccaattgcgtaggcaagtta
ctaagtctcaactgacgctgaggcacgaaagtgtgggtatcaaacag
>T-GKGDH0A14INDCJ length=349 xy=3429_2241 region=14 run=R_2010_07_12_17_28_38_
ggggaatcttgcgcaatgggcgaaagcctgacgcagcaacgccgcgtgcgggatgaaggccttcgggctgtaaaccgctt
tcagcaggaacgaaaatgacggtacctgcagaagaaggagcggccaactacgtgccagcagccgcggtgacacgtaggct
ccaagcgttgtccggatttattgggcgtaaagagctcgtaggcggttgagtaagtcgggtgtagaaactcgtggcttaac
cggagacgccatccgatactgctctgactagagttcgagggagggggagtaggggtaattccgtaggttggtaggcgggt
agaaatggcgcaagtattagttaagggaa
>Ic-GKGDH0A14IRAMT length=373 xy=3474_1027 region=14 run=R_2010_07_12_17_28_38_
ttaggagttgttaaacgttagcttttgttactaaggaaggaaacaactccctccgtgagggaggcttgacggtactgtaa
gaaataaggatcggctaactccgtgccagcagccgcggtaatacggaggatccaagcgttatccggaatcattgggttta
aagggtccgtaggcggcttaataagtcagtggtgaaagccctacgcttaacgtaggaacggccattgatactgttaggct
tgaattattaggaagtaactagaatatgtagtgtagcggtgaaatgcttagagattacatggaataccaattgcgaaggc
aggttactactaatggattgacgctgatggacgaaagcgtgggtagcgaacag
>B-GKGDH0A14IUDD8 length=343 xy=3509_1214 region=14 run=R_2010_07_12_17_28_38_
gtaccctaccgtcgtaggggtaaggcttgtacgggtaacgtgttaaggaataaaggaatacggcgtaactaccgtgccag
cagccgcggtgatacgaggagtccaagcgttatccggaatcatggtttaaagggtccgtaggcggtttaataagtcagtg
gtgaaagcccatcgcgtcaacggtggaacggccattgatactgttaaacttgaattattaggaagtaactagaatatgta
gtgtagcggtgaaatgcttagagattacatggaataccaattgcgaaggcaggttactactaatggattgacgctgatgg
acgaaagcgtgggtagcgaacag
>O-GKGDH0A14IPUE9 length=382 xy=3457_2995 region=14 run=R_2010_07_12_17_28_38_
ccggttcggtaaactagctttgttacggtacgaaaaggtttaacgtagttaataactaggagacgtcactgacggtaccg
gtaagaataaagcaccggcgtaactaacgtagccgagcagccgcggtaatacgtagggtgcaagcgttaatcggaagtta
ctgggcgtaagacgtgcgcaggcggttatataagacagatgtgaaatccccgggctcaacctgggaactgcatttgtgac
tgtatagctagagtacggtagagggggatggaattccgcgtgtagcagtgaaatgcgtagatatgcggaggaacaccgat
ggcgaaggcaatccctggacctgtactgaccgctcatgcacgaaagcgtggggagcaaacag
>Ic-GKGDH0A14IPUI3 length=350 xy=3457_3133 region=14 run=R_2010_07_12_17_28_38_
cgtcaaggaggaaaataaactttcttataaagaagtgaggttgaggtaccgttcgatagaaganaccggctaactaacgt
gccagcagcgcggtaatactagggtgcgagcgttattcggaattactgggcgtaaagcgtgcggcaggcggctttgtaag
tcagatgtgaaatccccgagctcaacttgggaactgcgcttgaaactacaaggctagaatatgtcagagggggggtagaa
ttccacgtgtagcagtgaaatgcgtagagatgtggaggaataccaatggcgaaggcagccccctgggataatattgacgc
tcatgcacgaaaagcgtggggagcaaacag
>B-GKGDH0A14ISV4V length=344 xy=3492_1821 region=14 run=R_2010_07_12_17_28_38_
tacatactacaacttgacgttaccgttacctacgaagaaaggacaccggccgtaactaccgtcgccagcagccgccggta
agtaacggagggtggcgaagacgttggatcggaagtaactagggcggtaaagacgcacgcaggcggttaggataagtcag
atgtgaaatccccgggctcaacctgggaactgcatttgaaactgtctgactagagtcttgtagaggggggtagaattcca
ggtgtagcggtgaaatgcgtagagatctggaggaataccggtggcgaaggcggccccctggacaaagactgacgctcagg
tgcgaaagcgtggggagcaaacag
>O-GKGDH0A14IPZ2F length=443 xy=3459_2117 region=14 run=R_2010_07_12_17_28_38_
acctaccggaggcgagcagtggggaggaattgggtcgaacngggtcggcaagacctgacccacgcaacgccgcgtgaggg
aaggaaggttttacgggtagttgtaaacctactgtcgcagaagaacgaaggaagtgacggtaagtctgtgaggaagaccc
cggcgtaactacgtgccagcagccgcggtaatacgtagggggcggagcgttgtccggaattactgggcgtaaagggagcg
taggcggttattaagttagatgtgaaatacccgggcttaacttggggggtgcatctaatactggtaagctagagtacagg
agaggaaagcggaattcctagtgtagcggtgaaatgcatagatattaggaggaacatcggtggcgaaggcggctttctgg
actgacactgacgctgaggctcgaaagcgtggggagcaaacag
>Ic-GKGDH0A14ISIX3 length=286 xy=3488_1113 region=14 run=R_2010_07_12_17_28_38_
caccggctaacgtatgtgccagcagccgcggtatacataggtgcaagcgttgtccggaagttattgggcgtaaagagctc
gtaggtggttcgatacgtcggatgtgaaaatcaggggcgtcaacccctgacctgcatccgatacggtcgagctagagttt
ggtaggggagactggaattcctggtgtagcggtggaatgcgcagatatcaggaggaacaccgatggcgaaggcaggtctc
tgggccaatactgacactgtggagcgaaagcgtggggagcgaacag
>B-GKGDH0A14IT2IQ length=319 xy=3505_3504 region=14 run=R_2010_07_12_17_28_38_
acggtacgtgtaagaataagacaccggcgtaactaaccgtagtccacgcagccgcggtaagtacgtagggtggcaagcgt
taatcggaagttactgggcgtaaagacgtgcgcaggcggtatataagaacagatgtgaaataccccgggccgtcaacctg
ggaactgcatttgtgactgtatagctggagtgcggcagagggggatggaattccgcgagtagcagtgaaatgcgtagata
tgcggaggaacaccgatggcgaaggcaatcccctgggcctgcactgacgctcatgcacgaaagcgtggggagcaaacag
>O-GKGDH0A14ISMB4 length=257 xy=3489_1410 region=14 run=R_2010_07_12_17_28_38_
ggggaatattgggcaatggaggaaactctgacccagcgacgccgcgtgcgggatgaaggccttcgggttgtaaaccgctt
tcagcagggaagaagcgaaagtgacggtacctgcagaagaagcaccggctaactatgtgccagcagccgcggtaatacat
agggtgcaagcgttgtccggaattattgggcgtaaagagctcggtaggtggttcgtcacggtcggatgtagaaactcgtg
ggtaccttaaccccgag
>B-GKGDH0A14IN8WG length=274 xy=3439_2174 region=14 run=R_2010_07_12_17_28_38_
agaccgcggtaagtacggagggtggcgaagcgttatccggaagtcattggtttaaagggttaccggcgaggcgggtttag
ttaagtacagtggtgaaagcctacagctcaactgtagaactgccattgatactgtagatcttgaattcggtcgaagtggg
cggaatatgacatgtagcggtgaaatgcttagatatgtcatagaacaccgatagcgaaggcagctcactaggcctggatt
gacgctcagggacgaaagcgtggggagcaaacag
>O-GKGDH0A14IQMEO length=332 xy=3466_2398 region=14 run=R_2010_07_12_17_28_38_
ggggaattttggacaatggacgcaagtctgatccagccattccgcgtgcaggatgaaggccctcgggttgtaaactgctt
ttgtacggaacgaaaaggtttctattaatactaggagctcatgacggtaccgtaagaataagcaccggctaactacgtgc
cagcagccgcggtaatacgtagggtgcaagcgttaatcggaattactgggcgtaaagcgtgcgcaggcggttatataagc
agatgtgaaactccccgggntacaaccgtgggaactgcatttgtgactgtatagntagagtacggtaggagggatggaat
tccgngtgtagc
